# Supplementary material for: Improved in vivo gene knockout with high specificity using multiplexed Cas12a sgRNAs
Source: Nat Commun. 2026 Jan 15;17:877. doi: 10.1038/s41467-026-68434-z (PMC12827956; doi:10.1038/s41467-026-68434-z)
Supplement: Supplementary file 4 — Supplementary Data 2 [file 41467_2026_68434_MOESM4_ESM.xlsx]

## Sheet: Plasmids
Supplementary Table 2: Sequences of plasmids and primers used in this study. Primers are listed in the second sheet of thos workbook.
Name	Type	ID	Comment	Sequence
act5C-mScarlet	plasmid	pFP1098		ATCAGTTTTAAATTTACTTCGATCCAAGGGTATTTGATGTACCAGGTTCTTTCGATTACCTCTCACTCAAAATGACATTCCACTCAAAGTCAGCGCTGTTTGCCTCCTTCTCTGTCCACAGAAATATCGCCGTCTCTTTCGCCGCTGCGTCCGCTATCTCTTTCGCCACCGTTTGTAGCGTTACGTAGCGTCAATGTCCGCCTTCAGTTGCATTTTGTCAGCGGTTTCGTGACGAAGCTCCAAGCGGTTTACGCCATCAATTAAACACAAAGTGCTGTGCCAAAACTCCTCTCGCTTCTTATTTTTGTTTGTTTTTTGAGTGATTGGGGTGGTGATTGGTTTTGGGTGGGTAAGCAGGGGAAAGTGTGAAAAATCCCGGCAATGGGCCAAGAGGATCAG…
GMR11F02-Gal4 UAS-GFP	plasmid	pFP1185		ATAGCTACTTACAGACATAACAGTTCTTTGTGCTGCATCGCTTAACATGATGGAGCATCGTTTAACTTCATAACTTTGATGATCATTTTGATCCTGTTCTAGTTGTGACTTTTTCTGGGTAAAATTAGTGAAAAAATCTCTTAATACATAAATGATAAGAGACAACTGTTTCCACTTCAGTTCGAATCTTGTAAAGGATAGCCAAGGGTGTTCCTTCAACAAATTGGTTAGAGCGGTGGTGGAAATATCCATTTGTAAAAACTTTGGTGCCTGTCTCGAAACCTCCTCAATCTCATTACAAATCATCAAGCATTTTTTTGCACATATAGGACTTTTTTCTGCAGTTACTGTTTTGTCTAGTTCATAGATTTTTGTGAAAACTTGTAAGAGCCTTGCTGT…
GMR11F02-Gal4 UAS-mScarlet	plasmid	pFP1191		CAACATGGTTAGTAAGGGCGAAGCTGTAATAAAGGAGTTTATGAGGTTCAAGGTACACATGGAGGGTTCGATGAATGGCCATGAATTTGAGATCGAAGGAGAGGGTGAGGGACGGCCTTACGAGGGCACGCAAACTGCCAAGTTGAAGGTGACTAAAGGCGGCCCCTTGCCTTTCTCCTGGGATATCTTGTCGCCACAATTCATGTACGGATCGCGGGCCTTTACAAAGCATCCTGCGGACATACCGGACTATTACAAGCAATCCTTCCCGGAGGGCTTCAAATGGGAACGGGTTATGAACTTTGAAGATGGAGGAGCCGTTACGGTTACTCAAGATACGAGTCTGGAGGACGGAACCCTGATCTACAAGGTGAAGTTGCGTGGAACAAATTTTCCTCC…
pSTAR1x	plasmid			GATCCACTAGTGTCGACGATGTAGGTCACAGTCTCGAAGCCGCGGTGCGGGTGCCAGGGCGTGCCCTTGGGCTCCCCGGGCGCGTACTCCACCTCACCCATCTGGTCCATCATGATGAACGGGTCGAGGTGGCGGTAGTTGATCCCGGCGAACGCGCGGCGCACCGGGAAGCCCTCGCCCTCGAAACCGCTGGGCGCGGTGGTCACGGTGAGCACGGGACGTGCGACGGCGTCGGCGGGTGCGGATACGCGGGGCAGCGTCAGCGGGTTCTCGACGGTCACGGCGGGCATGTCGACACTAGTTCTAGCCAGCTTTTGTTCCCTTTAGTGAGGGTTAATTTCGAGCTTGGCGTAATCATGGTCATAGCTGTTTCCTGTGTGAAATTGTTATCCGCTCACA…
pSTAR2x	plasmid			GATCCACTAGTGTCGACGATGTAGGTCACAGTCTCGAAGCCGCGGTGCGGGTGCCAGGGCGTGCCCTTGGGCTCCCCGGGCGCGTACTCCACCTCACCCATCTGGTCCATCATGATGAACGGGTCGAGGTGGCGGTAGTTGATCCCGGCGAACGCGCGGCGCACCGGGAAGCCCTCGCCCTCGAAACCGCTGGGCGCGGTGGTCACGGTGAGCACGGGACGTGCGACGGCGTCGGCGGGTGCGGATACGCGGGGCAGCGTCAGCGGGTTCTCGACGGTCACGGCGGGCATGTCGACACTAGTTCTAGCCAGCTTTTGTTCCCTTTAGTGAGGGTTAATTTCGAGCTTGGCGTAATCATGGTCATAGCTGTTTCCTGTGTGAAATTGTTATCCGCTCACA…
pSTAR3x	plasmid			GATCCACTAGTGTCGACGATGTAGGTCACAGTCTCGAAGCCGCGGTGCGGGTGCCAGGGCGTGCCCTTGGGCTCCCCGGGCGCGTACTCCACCTCACCCATCTGGTCCATCATGATGAACGGGTCGAGGTGGCGGTAGTTGATCCCGGCGAACGCGCGGCGCACCGGGAAGCCCTCGCCCTCGAAACCGCTGGGCGCGGTGGTCACGGTGAGCACGGGACGTGCGACGGCGTCGGCGGGTGCGGATACGCGGGGCAGCGTCAGCGGGTTCTCGACGGTCACGGCGGGCATGTCGACACTAGTTCTAGCCAGCTTTTGTTCCCTTTAGTGAGGGTTAATTTCGAGCTTGGCGTAATCATGGTCATAGCTGTTTCCTGTGTGAAATTGTTATCCGCTCACA…
pSTAR4x	plasmid			GATCCACTAGTGTCGACGATGTAGGTCACAGTCTCGAAGCCGCGGTGCGGGTGCCAGGGCGTGCCCTTGGGCTCCCCGGGCGCGTACTCCACCTCACCCATCTGGTCCATCATGATGAACGGGTCGAGGTGGCGGTAGTTGATCCCGGCGAACGCGCGGCGCACCGGGAAGCCCTCGCCCTCGAAACCGCTGGGCGCGGTGGTCACGGTGAGCACGGGACGTGCGACGGCGTCGGCGGGTGCGGATACGCGGGGCAGCGTCAGCGGGTTCTCGACGGTCACGGCGGGCATGTCGACACTAGTTCTAGCCAGCTTTTGTTCCCTTTAGTGAGGGTTAATTTCGAGCTTGGCGTAATCATGGTCATAGCTGTTTCCTGTGTGAAATTGTTATCCGCTCACA…
pSTAR5x	plasmid			GATCCACTAGTGTCGACGATGTAGGTCACAGTCTCGAAGCCGCGGTGCGGGTGCCAGGGCGTGCCCTTGGGCTCCCCGGGCGCGTACTCCACCTCACCCATCTGGTCCATCATGATGAACGGGTCGAGGTGGCGGTAGTTGATCCCGGCGAACGCGCGGCGCACCGGGAAGCCCTCGCCCTCGAAACCGCTGGGCGCGGTGGTCACGGTGAGCACGGGACGTGCGACGGCGTCGGCGGGTGCGGATACGCGGGGCAGCGTCAGCGGGTTCTCGACGGTCACGGCGGGCATGTCGACACTAGTTCTAGCCAGCTTTTGTTCCCTTTAGTGAGGGTTAATTTCGAGCTTGGCGTAATCATGGTCATAGCTGTTTCCTGTGTGAAATTGTTATCCGCTCACA…
pSTAR6x	plasmid			GATCCACTAGTGTCGACGATGTAGGTCACAGTCTCGAAGCCGCGGTGCGGGTGCCAGGGCGTGCCCTTGGGCTCCCCGGGCGCGTACTCCACCTCACCCATCTGGTCCATCATGATGAACGGGTCGAGGTGGCGGTAGTTGATCCCGGCGAACGCGCGGCGCACCGGGAAGCCCTCGCCCTCGAAACCGCTGGGCGCGGTGGTCACGGTGAGCACGGGACGTGCGACGGCGTCGGCGGGTGCGGATACGCGGGGCAGCGTCAGCGGGTTCTCGACGGTCACGGCGGGCATGTCGACACTAGTTCTAGCCAGCTTTTGTTCCCTTTAGTGAGGGTTAATTTCGAGCTTGGCGTAATCATGGTCATAGCTGTTTCCTGTGTGAAATTGTTATCCGCTCACA…
UAST-uMCas12a+nls1x	plasmid	pFP1122		CTCCAAGCGGTTTACGCCATCAATTAAACACAAAGTGCTGTGCCAAAACTCCTCTCGCTTCTTATTTTTGTTTGTTTTTTGAGTGATTGGGGTGGTGATTGGTTTTGGGTGGGTAAGCAGGGGAAAGTGTGAAAAATCCCGGCAATGGGCCAAGAGGATCAGGAGCTATTAATTCGCGGAGGCAGCAAACACCCATCTGCCGAGCATCTGAACAATGTGAGTAGTACATGTGCATACATCTTAAGTTCACTTGATCTATAGGAACTGCGATTGCAACATCAAATTGTCTGCGGCGTGAGAACTGCGACCCACAAAAATCCCAAACCGCAATTGCACAAACAAATAGTGACACGAAACAGATTATTCTGGTAGCTGTTCTCGCTATATAAGACAATTTTT…
UAST-uMCas12a+nls2x	plasmid	pFP1131		ACAGCCAGGATCGCCACAGGACCGCCCGGAACTGCATGAACCAGGTGGCCTTGTAGGTGTACCCATTCTCCGGCTGCTCCAGTGGCTTCTCCAGATTTTTGGTGGCCAACAACTGCTCCATATCCCGGGCTACTTTGCTAATGGCAAAATTGTCGCATATCTTGGCGATCCGATCACGGGACTCGATCTCCCGTCCGGGCACAACGGCCAACACCTGTACGTAAAAGTCCGCCGGATTGTAGTTGGTAGGACACTGGGCACCCACGCTGGATAGGAGTTGAGATGTTATGTAATACTAGATACCCTTAATAAACACATCGAACTCACTAGGAAAAGAAGTCGACGGCTTCGCTGGGAGTGCCCAAGAAAGCTACCCTGCCCTCGGCCATCAGAAGGATC…
pGRACE	plasmid	pFP1128		AAATTTAACGCGAATTTTAACAAAATATTAACGCTTACAATTTAGGTGGCACTTTTCGGGGAAATGTGCGCGGAACCCCTATTTGTTTATTTTTCTAAATACATTCAAATATGTATCCGCTCATGAGACAATAACCCTGATAAATGCTTCAATAATATTGAAAAAGGAAGAGTATGAGTATTCAACATTTCCGTGTCGCCCTTATTCCCTTTTTTGCGGCATTTTGCCTTCCTGTTTTTGCTCACCCAGAAACGCTGGTGAAAGTAAAAGATGCTGAAGATCAGTTGGGTGCACGAGTGGGTTACATCGAACTGGATCTCAACAGCGGTAAGATCCTTGAGAGTTTTCGCCCCGAAGAACGTTTTCCAATGATGAGCACTTTTAAAGTTCTGCTATGTG…
UAST-FRT-GFP-FRT-uMCas12a+nls1x	plasmid	pFP1127		ACAAATGTGGTATGGCTGATTATGATCTCTAGTCAAGGCACTATACATCAAATATTTTTCCATAATTTTCTTGTATAGCAGTGCAGCTTTTTCCTTTGTGGTGTAAATAGCAAAGCAAGCAAGAGTTCTATTACTAAACACAGCATGACTCAAAAAACTTAGCAATTCTGAAGGAAAGTCCTTGGGGTCTTCTACCTTTCTCTTCTTTTTTGGAGGAGTAGAATGTTGAGAGTCAGCAGTAGCCTCATCATCACTAGATGGCATTTCTTCTGAGCAAAACAGGTTTTCCTCATTAAAGGCATTCCACCACTGCTCCCATTCATCAGTTCCATAGGTTGGAATCTAAAATACACAAACAATTAGAATCAGTAGTTTAACACATTATACACTTAAAAATTT…

## Sheet: Primers
Name	Type	ID	Comment	Sequence
GMR11F02G4fwd	primer			CTCATCAATGTATCTTATCATGTCTCTCCTTCAACTTGTAACTGCTGGCTGCA
GMR11F02G4rev	primer			CACTAGTGGATCTAAGCTTACCGAGCTCagcggccgctctagaactagt
MB1_multirepfwd	primer		to amplify full length STAR insert	TGCTATACGAAGTTATGCTAGCGGATCCCCTGCTATTGGAATCCCCAAGA
MB2_multireprev	primer		to amplify full length STAR insert	TGACCTACATCGTCGACACTAGTGGATCCGGTGTCGGCTCCGCCGCCT
MB3_1xmultirepfwd	primer		to insert first STAR cut site	TTTCCAGGGAACTCCCATCCACCATGGCTGGTATTCCACCGATCGCCCTT
MB4_1xmultireprev	primer		to insert first STAR cut site	GGAATACCAGCCATGGTGGATGGGAGTTCCCTGGAAAGCGGGCCTCTTCG
MB5_2xmultirepfwd	primer		to insert second STAR cut site	TTTCCAGGGAACTCCCATCCACCATGGCTGGTATTCCGGTTACGATGCGC
MB6_2xmultireprev	primer		to insert second STAR cut site	GGAATACCAGCCATGGTGGATGGGAGTTCCCTGGAAAGTGCATCTGCCAG
MB7_3xmultirepfwd	primer		to insert third STAR cut site	TTTCCAGGGAACTCCCATCCACCATGGCTGGTATTCCTTAACTCGGCGTT
MB8_3xmultireprev	primer		to insert third STAR cut site	GGAATACCAGCCATGGTGGATGGGAGTTCCCTGGAAACGCCATCAAAAAT
MB9_4xmultirepfwd	primer		to insert fourth STAR cut site	TTTCCAGGGAACTCCCATCCACCATGGCTGGTATTCCTCTGGAAGATCAG
MB10_4xmultireprev	primer		to insert fourth STAR cut site	GGAATACCAGCCATGGTGGATGGGAGTTCCCTGGAAATAACTGCCGTCAC
MB11_5xmultirepfwd	primer		to insert fifth STAR cut site	TTTCCAGGGAACTCCCATCCACCATGGCTGGTATTCCTGCGGCGAGTTGC
MB12_5xmultireprev	primer		to insert fifth STAR cut site	GGAATACCAGCCATGGTGGATGGGAGTTCCCTGGAAACATCTGAACTTCA
MB13_6xmultirepfwd	primer		to insert sixth STAR cut site	TTTCCAGGGAACTCCCATCCACCATGGCTGGTATTCCCCGAAACTGTGGA
MB14_6xmultireprev	primer		to insert sixth STAR cut site	GGAATACCAGCCATGGTGGATGGGAGTTCCCTGGAAAGTTTTCGACGTTC
HD12aCFD sgRNA example oligo	oligo		NN' sequences denote the protospacer sequence of each sgRNA	GGACTCGTCAGAAGACCTAGATNNNNNNNNNNNNNNNNNNNNNNNAATTTCTACTAAGTGTAGATNNNNNNNNNNNNNNNNNNNNNNNAATTTCTACTAAGTGTAGATNNNNNNNNNNNNNNNNNNNNNNNAATTTCTACTAAGTGTAGATNNNNNNNNNNNNNNNNNNNNNNNAACAAGGTCTTCTGACGAGTCC
Cas12arrayAMPfwd2	primer			GGACTCGTCAGAAGACCTAGAT
Cas12aarrayAMPrev2	primer			GGACTCGTCAGAAGACCTTGTT
uMCas12afwd	primer		to insert uM into UAS-Cas12a	AAGAGAACTCTGAATAGGGAATTGGGAATTCCCACCATGGTGAGCAAGGGCGAGGA
uMCas12afwd	primer		to insert uM into UAS-Cas12a	CAGTTTGTAAACTTCTCCAGCTTGCTCATGTTATTATCTAGCGACGTAAACGGCC
Genotyping primers:
tremgenofwd1				GGGCGCGTTTCGCTGTGAA
tremgenorev1				GATCGGCGAAGGCAGCTGGA
Tremdelrev				CCATCCTCCACGACATAGGT
jimgenofwd2				tgtccatttatgcgccactcct
jimgenorev2				CCTGGGAGTCCTCGTCGTGGTA
Aef1genofwd2				tcgcaagaatattgctttgaacgct
Aef1genorev2				GCTGCTCCTCTTTCTGCTCCT
Twigenofwd2				caggggagattcattgcgtctt
Twigenorev2				tcgacgtcgctccgattgtct
sryGenoFwd				TACGCGGGCTTATCTGTATGAG
sryGenoRev				CTTCTTCTTGTCCCAGTGCATGC
CG4936genoFwd				gcacttcGCTCCAGACTACAATCT
CG4936GenoRev				CCTCGCCAATCGAGATGTCCT
Trp1Genofwd				AGGAAGAAGAGGAGCAGGAGCA
Trp1GenoRev				GAGCGGTTCCGTCTTACCCA
smogenofwd				GGGCAGCTATACAGgtgaggaa
smogenorev				AAGTTCTCCAATGCCACCTGT
evigenofwd2				CTTTACGCCCACCCAACTGT
evigenorev2				TAACGCGAGCGAATGGTCGAC
GstO2genofwd				CACCAACATTTCACGTCTTGGGAA
GstO2genorev				GGTCATCAAATCGCGCCACTT
CG8915genofwd				GCAGGCAGAAATTCACAATTTGGT
CG8915genorev				TCGCTAGGAGTTTCTTTGCCTGT
GstO3genofwd				GCGGAGGAAATGATTGTCTCTTCC
GstO3genorev				gaatctggaacggaattcttgcct
CG5892genofwd				ATTGACTCCTGGGGATCCATACC
CG5892genorev				TGCACGCAAAGACCACCCAA
