# Supplementary material for: Improved in vivo gene knockout with high specificity using multiplexed Cas12a sgRNAs
Source: Nat Commun. 2026 Jan 15;17:877. doi: 10.1038/s41467-026-68434-z (PMC12827956; doi:10.1038/s41467-026-68434-z)
Supplement: Supplementary file 5 — Supplementary Data 3 [file 41467_2026_68434_MOESM5_ESM.xlsx]

## Sheet: Sheet1
Supplementary Table 3: Genotypes of the Drosophila strains used in this study.
Stock_Name	Genotype	Used in	Internal_Transgene_IDs_Source	Comment
STAR reporter (same genotype for 1x - 6x STAR)	w[*]; P{y[+t7.7] w[+mC]=STAR(1-6)}attP40	Fig.1b,c
HD12aCFD sgRNA lines	P{ry[+t7.2]=hsFLP}12, y[1] w[*]; P{y[+t7.7] w[+mC]=HD12aCFD}attP40 / CyO-GFP	Fig. 1-7	See Supplementary Table 1 for IDs and sgRNA sequences
HD_CFD sgRNA lines	P{ry[+t7.2]=hsFLP}12, y[1] w[*]; P{y[+t7.7] w[+mC]=HD_CFD}attP40 / CyO-GFP	Fig.1,3,6,7	See Port et al., Elife, 2020 for details
BL sgRNA Lines	various, depending on the depositing laboratory	Fig. 6g
act-Cas12a+(25C) act-mScarlet(22C)	P{ry[+t7.2]=hsFLP}12, y[1] w[*]; P{y[+t7.7] w[+mC]=Act5c-Cas12a+}attP40, P{y[+t7.7] w[+mC]=Act5c-mScarlet}JK22C	Fig. 4b,c	pFP1103 (Port et al. 2020), pFP1098 (this study)
act-Cas12a+(25C) GMR11F02>GFP(22C) act-mScarlet(99F)	w[*]; P{y[+t7.7] w[+mC]=Act5c-Cas12a+}attP40, P{y[+t7.7] w[+mC]=GMR11F02-Gal4 UAS-GFP}JK22C; PBac{y[+]=Act5c-mScarlet}VK00020	Fig. 4d,e	pFP1103 (Port et al. 2020), pFP1185 (this study), pFP1098 (this study)
act-Cas12a+(25C) GMR11F02>GFP(22C)	P{ry[+t7.2]=hsFLP}12, y[1] w[*]; P{y[+t7.7] w[+mC]=Act5c-Cas12a+}attP40, P{y[+t7.7] w[+mC]=GMR11F02-Gal4 UAS-GFP}JK22C	Fig. 4f-i	pFP1103 (Port et al. 2020), pFP1185 (this study)
act-Cas12a+(25C) GMR11F02>GFP(22C) GMR11F02>mScarlet(59D)	P{ry[+t7.2]=hsFLP}12, y[1] w[*]; P{y[+t7.7] w[+mC]=Act5c-Cas12a+}attP40, P{y[+t7.7] w[+mC]=GMR11F02-Gal4 UAS-GFP}JK22C, PBac{y+-attP-3B = GMR11F02-Gal4 UAS-mScarlet}VK00001	Fig. 4j
act-Cas12a+ (25C)	P{ry[+t7.2]=hsFLP}12, y[1] w[*]; P{y[+t7.7] w[+mC]=Act5c-Cas12a+}attP40	Fig. 1b-d, 2d, 4k-p, 5, 6a	described in Port et al. PNAS, 2020
act-Cas9 (2A)	y[1] M{w[+mC]=Act5C-Cas9.P}ZH-2A w[*]	Fig. 1d, 6a, b	described in Port et al. PNAS, 2014
UAS-Cas12a+ (25C)	P{ry[+t7.2]=hsFLP}12, y[1] w[*]; P{y[+t7.7] w[+mC]=UAST-uMCas12a+2xnls}attP40 / CyO-GFP	Fig.2	pFP1131 (this study)
UAS-Cas12a+ (65B)	P{ry[+t7.2]=hsFLP}12, y[1] w[*]; PBac{y[+]-attP-3B = UAST-uMCas12a+2xnls}VK00033	Fig.2	pFP1131 (this study)
UAS-Cas12a+ (22C)	P{ry[+t7.2]=hsFLP}12, y[1] w[*]; P{y[+t7.7]=UAST-uMCas12a+2xnls}JK22C	Fig.2	pFP1131 (this study)
pdm2-Gal4 UAS-Cas12a+	w[*]; P{y[+t7.7] w[+mC]=UAST-uMCas12a+2xnls}attP40; P{y[+t7.7] w[+mC]=GMR11F07-GAL4}attP2	Fig. 3, 4a-j, 6e,f, 7a-d
esg-Gal4 UAS-GFP tub-Gal80ts UAS-Cas12a+ (65B)	w[*]; esg-Gal4 UAS-GFP tub-Gal80ts; PBac{y[+]-attP-3B = UAST-uMCas12a+2xnls}VK00033	Fig.6c,d
Cas12a-GRACE	w[*]; P{y[+t7.7] w[+mC]=GRACE}attP40; PBac{y[+]-attP-3B = pCFD8-sgRNA-GRACE}VK00033	Fig. 2c-g	pFP1128 (GRACE, this study), pFP1129 (sgRNA-GRACE, this study)
pdm2-Gal4 UAS-Cas9	w[*]; P{y[+t7.7] w[+mC]=UAST-uMCas9}attP40; P{y[+t7.7] w[+mC]=GMR11F07-GAL4}attP2	Fig. 3,6e,f	pFP974 (Port et al., Elife, 2020)
esg-Gal4 UAS-GFP tub-Gal80ts UAS-Cas9 (65B)	w[*]; esg-Gal4 UAS-GFP tub-Gal80ts; PBac{y[+]-attP-3B = UAST-uMCas9}VK00033	Fig.6c,d	pFP974 (Port et al., Elife, 2020)
pdm2-Gal4 UAS-FRT-GFP-FRT-Cas12a+	w[*]; P{y[+t7.7] w[+mC]=UAST-FRT-GFP-FRT-uMCas12a+2xnls}attP40; P{y[+t7.7] w[+mC]=GMR11F07-GAL4}attP2	Suppl. Fig. 1	pFP1127 (this study)
trem del10	P{ry[+t7.2]=hsFLP}12, y[1] w[*];; trem del10 / TM6B	Fig.7g,h		GTTTGCCTGAACAATCCCAG-del10-GAGCTGCTCCACGACATATT
trem del11	P{ry[+t7.2]=hsFLP}12, y[1] w[*]; trem del11 / TM6B	Fig.7g,h		CGCGTTTGCCTGAACAATCC-del11-AGGAGCTGCTCCACGACATA
