# Supplementary material for: Improved in vivo gene knockout with high specificity using multiplexed Cas12a sgRNAs
Source: Nat Commun. 2026 Jan 15;17:877. doi: 10.1038/s41467-026-68434-z (PMC12827956; doi:10.1038/s41467-026-68434-z)
Supplement: Supplementary file 6 — Supplementary Data 4 [file 41467_2026_68434_MOESM6_ESM.zip]

Archive with 315 entries (315 files):
- archive/data.pkl
- archive/data/0
- archive/data/1
- archive/data/10
- archive/data/100
- archive/data/101
- archive/data/102
- archive/data/103
- archive/data/104
- archive/data/105
- archive/data/106
- archive/data/107
- archive/data/108
- archive/data/109
- archive/data/11
- archive/data/110
- archive/data/111
- archive/data/112
- archive/data/113
- archive/data/114
- archive/data/115
- archive/data/116
- archive/data/117
- archive/data/118
- archive/data/119
- archive/data/12
- archive/data/120
- archive/data/121
- archive/data/122
- archive/data/123
- archive/data/124
- archive/data/125
- archive/data/126
- archive/data/127
- archive/data/128
- archive/data/129
- archive/data/13
- archive/data/130
- archive/data/131
- archive/data/132
- archive/data/133
- archive/data/134
- archive/data/135
- archive/data/136
- archive/data/137
- archive/data/138
- archive/data/139
- archive/data/14
- archive/data/140
- archive/data/141
- archive/data/142
- archive/data/143
- archive/data/144
- archive/data/145
- archive/data/146
- archive/data/147
- archive/data/148
- archive/data/149
- archive/data/15
- archive/data/150
- archive/data/151
- archive/data/152
- archive/data/153
- archive/data/154
- archive/data/155
- archive/data/156
- archive/data/157
- archive/data/158
- archive/data/159
- archive/data/16
- archive/data/160
- archive/data/161
- archive/data/162
- archive/data/163
- archive/data/164
- archive/data/165
- archive/data/166
- archive/data/167
- archive/data/168
- archive/data/169
- archive/data/17
- archive/data/170
- archive/data/171
- archive/data/172
- archive/data/173
- archive/data/174
- archive/data/175
- archive/data/176
- archive/data/177
- archive/data/178
- archive/data/179
- archive/data/18
- archive/data/180
- archive/data/181
- archive/data/182
- archive/data/183
- archive/data/184
- archive/data/185
- archive/data/186
- archive/data/187
- archive/data/188
- archive/data/189
- archive/data/19
- archive/data/190
- archive/data/191
- archive/data/192
- archive/data/193
- archive/data/194
- archive/data/195
- archive/data/196
- archive/data/197
- archive/data/198
- archive/data/199
- archive/data/2
- archive/data/20
- archive/data/200
- archive/data/201
- archive/data/202
- archive/data/203
- archive/data/204
- archive/data/205
- archive/data/206
- archive/data/207
- archive/data/208
- archive/data/209
- archive/data/21
- archive/data/210
- archive/data/211
- archive/data/212
- archive/data/213
- archive/data/214
- archive/data/215
- archive/data/216
- archive/data/217
- archive/data/218
- archive/data/219
- archive/data/22
- archive/data/220
- archive/data/221
- archive/data/222
- archive/data/223
- archive/data/224
- archive/data/225
- archive/data/226
- archive/data/227
- archive/data/228
- archive/data/229
- archive/data/23
- archive/data/230
- archive/data/231
- archive/data/232
- archive/data/233
- archive/data/234
- archive/data/235
- archive/data/236
- archive/data/237
- archive/data/238
- archive/data/239
- archive/data/24
- archive/data/240
- archive/data/241
- archive/data/242
- archive/data/243
- archive/data/244
- archive/data/245
- archive/data/246
- archive/data/247
- archive/data/248
- archive/data/249
- archive/data/25
- archive/data/250
- archive/data/251
- archive/data/252
- archive/data/253
- archive/data/254
- archive/data/255
- archive/data/256
- archive/data/257
- archive/data/258
- archive/data/259
- archive/data/26
- archive/data/260
- archive/data/261
- archive/data/262
- archive/data/263
- archive/data/264
- archive/data/265
- archive/data/266
- archive/data/267
- archive/data/268
- archive/data/269
- archive/data/27
- archive/data/270
- archive/data/271
- archive/data/272
- archive/data/273
- archive/data/274
- archive/data/275
- archive/data/276
- archive/data/277
- archive/data/278
- archive/data/279
- archive/data/28
- archive/data/280
- archive/data/281
- archive/data/282
- archive/data/283
- archive/data/284
- archive/data/285
- archive/data/286
- archive/data/287
- archive/data/288
- archive/data/289
- archive/data/29
- archive/data/290
- archive/data/291
- archive/data/292
- archive/data/293
- archive/data/294
- archive/data/295
- archive/data/296
- archive/data/297
- archive/data/298
- archive/data/299
- archive/data/3
- archive/data/30
- archive/data/300
- archive/data/301
- archive/data/302
- archive/data/303
- archive/data/304
- archive/data/305
- archive/data/306
- archive/data/307
- archive/data/308
- archive/data/309
- archive/data/31
- archive/data/310
- archive/data/311
- archive/data/312
- archive/data/32
- archive/data/33
- archive/data/34
- archive/data/35
- archive/data/36
- archive/data/37
- archive/data/38
- archive/data/39
- archive/data/4
- archive/data/40
- archive/data/41
- archive/data/42
- archive/data/43
- archive/data/44
- archive/data/45
- archive/data/46
- archive/data/47
- archive/data/48
- archive/data/49
- archive/data/5
- archive/data/50
- archive/data/51
- archive/data/52
- archive/data/53
- archive/data/54
- archive/data/55
- archive/data/56
- archive/data/57
- archive/data/58
- archive/data/59
- archive/data/6
- archive/data/60
- archive/data/61
- archive/data/62
- archive/data/63
- archive/data/64
- archive/data/65
- archive/data/66
- archive/data/67
- archive/data/68
- archive/data/69
- archive/data/7
- archive/data/70
- archive/data/71
- archive/data/72
- archive/data/73
- archive/data/74
- archive/data/75
- archive/data/76
- archive/data/77
- archive/data/78
- archive/data/79
- archive/data/8
- archive/data/80
- archive/data/81
- archive/data/82
- archive/data/83
- archive/data/84
- archive/data/85
- archive/data/86
[truncated: 15 more entries]
