# Supplementary material for: Improved in vivo gene knockout with high specificity using multiplexed Cas12a sgRNAs
Source: Nat Commun. 2026 Jan 15;17:877. doi: 10.1038/s41467-026-68434-z (PMC12827956; doi:10.1038/s41467-026-68434-z)
Supplement: Supplementary file 6 — Supplementary Data 4 [file 41467_2026_68434_MOESM6_ESM.zip › archive/data/2]

�`�?MS?
