# Supplementary material for: Improved in vivo gene knockout with high specificity using multiplexed Cas12a sgRNAs
Source: Nat Commun. 2026 Jan 15;17:877. doi: 10.1038/s41467-026-68434-z (PMC12827956; doi:10.1038/s41467-026-68434-z)
Supplement: Supplementary file 9 — Source Data [file 41467_2026_68434_MOESM9_ESM.xlsx]

## Sheet: Fig3b
Target	System	Genotype	Pouch Area	Apoptosis Area	Apoptosis in %
sgRNA_only	Cas9	w;+/HD_CFD767	67.092	0.631	0.9405
sgRNA_only	Cas9	w;+/HD_CFD767	76.01	0.332	0.436785
sgRNA_only	Cas9	w;+/HD_CFD767	62.145	0.009	0.0144823
sgRNA_only	Cas9	w;+/HD_CFD767	52.886	0.167	0.315774
sgRNA_only	Cas9	w;+/HD_CFD767	65.497	0.831	1.26876
sgRNA_only	Cas9	w;+/HD_CFD767	88.592	0.016	0.0180603
sgRNA_only	Cas9	w;+/HD_CFD767	78.329	0.021	0.02681
sgRNA_only	Cas9	w;+/HD_CFD767	55.398	0.011	0.0198563
sgRNA_only	Cas9	w;+/HD_CFD767	51.105	0.046	0.0900108
sgRNA_only	Cas9	w;+/HD_CFD767	54.699	0.095	0.173678
sgRNA_only	Cas9	w;+/HD_CFD767	69.074	0.063	0.0912065
sgRNA_only	Cas9	w;+/HD_CFD767	78.435	0.413	0.526551
sgRNA_only	Cas9	w;+/HD_CFD767	76.83	0.375	0.488091
sgRNA_only	Cas9	w;+/HD_CFD767	81.226	0.018	0.0221604
sgRNA_only	Cas9	w;+/HD_CFD767	63.386	0.184	0.290285
sgRNA_only	Cas9	w;+/HD_CFD767	65.386	0.539	0.824335
sgRNA_only	Cas9	w;+/HD_CFD767	57.336	0.185	0.322659
sgRNA_only	Cas9	w;+/HD_CFD767	56.832	0.199	0.350155
sgRNA_only	Cas9	w;+/HD_CFD767	61.95	0.134	0.216303
sgRNA_only	Cas12a	w;+/HD12aCFD0002	60.462	0.125	0.206741
sgRNA_only	Cas12a	w;+/HD12aCFD0002	47.569	0.085	0.178688
sgRNA_only	Cas12a	w;+/HD12aCFD0002	60.031	0.142	0.236544
sgRNA_only	Cas12a	w;+/HD12aCFD0002	65.275	0.114	0.174646
sgRNA_only	Cas12a	w;+/HD12aCFD0002	50.562	0.029	0.0573553
sgRNA_only	Cas12a	w;+/HD12aCFD0002	78.279	0.046	0.0587642
sgRNA_only	Cas12a	w;+/HD12aCFD0002	95.162	0.661	0.694605
sgRNA_only	Cas12a	w;+/HD12aCFD0002	66.442	0.175	0.263388
sgRNA_only	Cas12a	w;+/HD12aCFD0002	81.565	0.164	0.201067
sgRNA_only	Cas12a	w;+/HD12aCFD0002	85.046	0.185	0.217529
sgRNA_only	Cas12a	w;+/HD12aCFD0002	64.586	0.11	0.170316
sgRNA_only	Cas12a	w;+/HD12aCFD0002	62.688	0.151	0.240875
sgRNA_only	Cas12a	w;+/HD12aCFD0002	59.728	0.05	0.0837128
sgRNA_only	Cas12a	w;+/HD12aCFD0002	75.435	0.047	0.0623053
sgRNA_only	Cas12a	w;+/HD12aCFD0002	60.847	0.106	0.174207
sgRNA_only	Cas12a	w;+/HD12aCFD0002	65.624	0.17	0.259052
nuclease_only	Cas9	w;pFP974/+;pdm2-Gal4/+	52.122	0.854	1.63846
nuclease_only	Cas9	w;pFP974/+;pdm2-Gal4/+	59.619	0.388	0.650799
nuclease_only	Cas9	w;pFP974/+;pdm2-Gal4/+	53.785	0.142	0.264014
nuclease_only	Cas9	w;pFP974/+;pdm2-Gal4/+	57.324	0.255	0.44484
nuclease_only	Cas9	w;pFP974/+;pdm2-Gal4/+	42.918	0.171	0.398434
nuclease_only	Cas9	w;pFP974/+;pdm2-Gal4/+	42.755	0.25	0.584727
nuclease_only	Cas9	w;pFP974/+;pdm2-Gal4/+	47.643	0.263	0.552022
nuclease_only	Cas9	w;pFP974/+;pdm2-Gal4/+	42.924	0.154	0.358774
nuclease_only	Cas9	w;pFP974/+;pdm2-Gal4/+	75.294	0.277	0.367891
nuclease_only	Cas9	w;pFP974/+;pdm2-Gal4/+	39.772	0.16	0.402293
nuclease_only	Cas9	w;pFP974/+;pdm2-Gal4/+	44.65	0.094	0.210526
nuclease_only	Cas9	w;pFP974/+;pdm2-Gal4/+	80.356	0.061	0.0759122
nuclease_only	Cas9	w;pFP974/+;pdm2-Gal4/+	60.49	0.173	0.285998
nuclease_only	Cas9	w;pFP974/+;pdm2-Gal4/+	77.179	1.148	1.48745
nuclease_only	Cas9	w;pFP974/+;pdm2-Gal4/+	58.075	0.5	0.860956
nuclease_only	Cas9	w;pFP974/+;pdm2-Gal4/+	62.017	0.314	0.506313
nuclease_only	Cas9	w;pFP974/+;pdm2-Gal4/+	43.383	0.121	0.278911
nuclease_only	Cas9	w;pFP974/+;pdm2-Gal4/+	75.559	0.564	0.746437
nuclease_only	Cas9	w;pFP974/+;pdm2-Gal4/+	77.527	0.35	0.451456
nuclease_only	Cas9	w;pFP974/+;pdm2-Gal4/+	62.572	0.377	0.602506
nuclease_only	Cas9	w;pFP974/+;pdm2-Gal4/+	8.713	0.272	3.12177
nuclease_only	Cas9	w;pFP974/+;pdm2-Gal4/+	8.358	0.251	3.00311
nuclease_only	Cas12a	w; pFP1131/+;pdm2-Gal4/+	64.009	0.319	0.498367
nuclease_only	Cas12a	w; pFP1131/+;pdm2-Gal4/+	95.133	1.756	1.84584
nuclease_only	Cas12a	w; pFP1131/+;pdm2-Gal4/+	82.963	1.26	1.51875
nuclease_only	Cas12a	w; pFP1131/+;pdm2-Gal4/+	70.293	0.982	1.39701
nuclease_only	Cas12a	w; pFP1131/+;pdm2-Gal4/+	84.696	0.65	0.767451
nuclease_only	Cas12a	w; pFP1131/+;pdm2-Gal4/+	89.14	0.212	0.237828
nuclease_only	Cas12a	w; pFP1131/+;pdm2-Gal4/+	38.428	0.073	0.189966
nuclease_only	Cas12a	w; pFP1131/+;pdm2-Gal4/+	69.923	0.146	0.208801
nuclease_only	Cas12a	w; pFP1131/+;pdm2-Gal4/+	49.721	0.287	0.577221
nuclease_only	Cas12a	w; pFP1131/+;pdm2-Gal4/+	53.752	0.201	0.37394
nuclease_only	Cas12a	w; pFP1131/+;pdm2-Gal4/+	57.393	0.348	0.606346
nuclease_only	Cas12a	w; pFP1131/+;pdm2-Gal4/+	67.545	0.621	0.919387
nuclease_only	Cas12a	w; pFP1131/+;pdm2-Gal4/+	85.04	0.746	0.877234
nuclease_only	Cas12a	w; pFP1131/+;pdm2-Gal4/+	48.225	0.315	0.653188
nuclease_only	Cas12a	w; pFP1131/+;pdm2-Gal4/+	57.132	0.649	1.13597
nuclease_only	Cas12a	w; pFP1131/+;pdm2-Gal4/+	58.895	0.421	0.714831
white	Cas9	w;pFP974/+;pdm2-Gal4/BL79543	61.646	7.808	12.6659
white	Cas9	w;pFP974/+;pdm2-Gal4/BL79543	45.362	4.348	9.58512
white	Cas9	w;pFP974/+;pdm2-Gal4/BL79543	49.816	4.022	8.07371
white	Cas9	w;pFP974/+;pdm2-Gal4/BL79543	29.332	3.458	11.7892
white	Cas9	w;pFP974/+;pdm2-Gal4/BL79543	47.842	5.086	10.6308
white	Cas9	w;pFP974/+;pdm2-Gal4/BL79543	26.843	4.016	14.9611
white	Cas9	w;pFP974/+;pdm2-Gal4/BL79543	48.488	2.686	5.53951
white	Cas9	w;pFP974/+;pdm2-Gal4/BL79543	53.383	6.287	11.7772
white	Cas9	w;pFP974/+;pdm2-Gal4/BL79543	61.452	3.008	4.89488
white	Cas9	w;pFP974/+;pdm2-Gal4/BL79543	44.149	2.581	5.84611
white	Cas9	w;pFP974/+;pdm2-Gal4/BL79543	50.572	9.572	18.9275
white	Cas9	w;pFP974/+;pdm2-Gal4/BL79543	46.451	5.313	11.4379
white	Cas9	w;pFP974/+;pdm2-Gal4/BL79543	56.353	5.949	10.5567
white	Cas9	w;pFP974/+;pdm2-Gal4/BL79543	49.85	4.385	8.79639
white	Cas9	w;pFP974/+;pdm2-Gal4/BL79543	59.086	3.83	6.48208
white	Cas9	w;pFP974/+;pdm2-Gal4/BL79543	48.112	1.484	3.08447
white	Cas9	w;pFP974/+;pdm2-Gal4/BL79543	43.876	4.128	9.40833
white	Cas9	w;pFP974/+;pdm2-Gal4/BL79543	35.682	2.381	6.67283
white	Cas9	w;pFP974/+;pdm2-Gal4/BL79543	35.073	1.988	5.66818
white	Cas9	w;pFP974/+;pdm2-Gal4/BL79543	24.472	1.76	7.19189
white	Cas9	w;pFP974/+;pdm2-Gal4/BL79543	51.221	0.768	1.49939
white	Cas9	w;pFP974/+;pdm2-Gal4/BL79543	44.569	2.998	6.72665
white	Cas9	w;pFP974/+;pdm2-Gal4/BL79543	26.784	2.685	10.0246
white	Cas9	w;pFP974/+;pdm2-Gal4/BL79543	32.22	1.972	6.12042
white	Cas9	w;pFP974/+;pdm2-Gal4/BL79543	34.517	2.063	5.97677
white	Cas9	w;pFP974/+;pdm2-Gal4/BL79543	16.149	4.304	26.6518
white	Cas9	w;pFP974/+;pdm2-Gal4/BL79543	54.562	0.913	1.67333
white	Cas9	w;pFP974/+;pdm2-Gal4/BL79543	54.092	0.895	1.65459
white	Cas9	w;pFP974/+;pdm2-Gal4/BL79543	45.633	2.821	6.18193
white	Cas9	w;pFP974/+;pdm2-Gal4/BL79543	14.483	2.759	19.0499
white	Cas9	w;pFP974/+;pdm2-Gal4/BL79543	37.437	2.946	7.86922
yellow	Cas9	w;pFP974/HD_CFD766;pdm2-Gal4/+	22.041	6.596	29.926
yellow	Cas9	w;pFP974/HD_CFD766;pdm2-Gal4/+	25.92	8.281	31.9483
yellow	Cas9	w;pFP974/HD_CFD766;pdm2-Gal4/+	27.168	3.238	11.9184
yellow	Cas9	w;pFP974/HD_CFD766;pdm2-Gal4/+	31.632	7.426	23.4762
yellow	Cas9	w;pFP974/HD_CFD766;pdm2-Gal4/+	29.571	3.877	13.1108
yellow	Cas9	w;pFP974/HD_CFD766;pdm2-Gal4/+	53.089	7.011	13.2061
yellow	Cas9	w;pFP974/HD_CFD766;pdm2-Gal4/+	71.02	5.093	7.17122
yellow	Cas9	w;pFP974/HD_CFD766;pdm2-Gal4/+	45.923	3.474	7.56484
yellow	Cas9	w;pFP974/HD_CFD766;pdm2-Gal4/+	44.456	3.148	7.08116
yellow	Cas9	w;pFP974/HD_CFD766;pdm2-Gal4/+	50.165	3.995	7.96372
yellow	Cas9	w;pFP974/HD_CFD766;pdm2-Gal4/+	43.672	6.477	14.831
yellow	Cas9	w;pFP974/HD_CFD766;pdm2-Gal4/+	32.337	4.289	13.2634
yellow	Cas9	w;pFP974/HD_CFD766;pdm2-Gal4/+	41.556	6.935	16.6883
yellow	Cas9	w;pFP974/HD_CFD766;pdm2-Gal4/+	41.525	6.426	15.475
yellow	Cas9	w;pFP974/HD_CFD766;pdm2-Gal4/+	25.479	5.629	22.0927
yellow	Cas9	w;pFP974/HD_CFD766;pdm2-Gal4/+	27.946	5.553	19.8705
yellow	Cas9	w;pFP974/HD_CFD766;pdm2-Gal4/+	45.09	5.018	11.1289
yellow	Cas9	w;pFP974/HD_CFD766;pdm2-Gal4/+	32.178	5.881	18.2765
Sfp24C1	Cas9	w;pFP974/HD_CFD767;pdm2-Gal4/+	36.011	0.441	1.22463
Sfp24C1	Cas9	w;pFP974/HD_CFD767;pdm2-Gal4/+	43.692	0.314	0.718667
Sfp24C1	Cas9	w;pFP974/HD_CFD767;pdm2-Gal4/+	59.818	0.488	0.815808
Sfp24C1	Cas9	w;pFP974/HD_CFD767;pdm2-Gal4/+	60.894	1.001	1.64384
Sfp24C1	Cas9	w;pFP974/HD_CFD767;pdm2-Gal4/+	42.049	1.028	2.44477
Sfp24C1	Cas9	w;pFP974/HD_CFD767;pdm2-Gal4/+	63.647	0.752	1.18152
Sfp24C1	Cas9	w;pFP974/HD_CFD767;pdm2-Gal4/+	67.617	1.161	1.71702
Sfp24C1	Cas9	w;pFP974/HD_CFD767;pdm2-Gal4/+	71.342	0.891	1.24891
Sfp24C1	Cas9	w;pFP974/HD_CFD767;pdm2-Gal4/+	51.196	1.279	2.49824
Sfp24C1	Cas9	w;pFP974/HD_CFD767;pdm2-Gal4/+	50.067	0.469	0.936745
Sfp24C1	Cas9	w;pFP974/HD_CFD767;pdm2-Gal4/+	70.59	0.537	0.760731
Sfp24C1	Cas9	w;pFP974/HD_CFD767;pdm2-Gal4/+	63.609	0.834	1.31114
Sfp24C1	Cas9	w;pFP974/HD_CFD767;pdm2-Gal4/+	34.361	0.347	1.00987
CG34367	Cas9	w;pFP974/HD_CFD697;pdm2-Gal4/+	38.043	1.396	3.66953
CG34367	Cas9	w;pFP974/HD_CFD697;pdm2-Gal4/+	31.127	0.754	2.42233
CG34367	Cas9	w;pFP974/HD_CFD697;pdm2-Gal4/+	39.082	2.043	5.22747
CG34367	Cas9	w;pFP974/HD_CFD697;pdm2-Gal4/+	41.749	1.414	3.38691
CG34367	Cas9	w;pFP974/HD_CFD697;pdm2-Gal4/+	30.888	0.814	2.63533
CG34367	Cas9	w;pFP974/HD_CFD697;pdm2-Gal4/+	20.582	1.618	7.86124
CG34367	Cas9	w;pFP974/HD_CFD697;pdm2-Gal4/+	43.04	0.402	0.934015
CG34367	Cas9	w;pFP974/HD_CFD697;pdm2-Gal4/+	56.705	1.074	1.89401
CG34367	Cas9	w;pFP974/HD_CFD697;pdm2-Gal4/+	39.821	2.016	5.06266
CG34367	Cas9	w;pFP974/HD_CFD697;pdm2-Gal4/+	35.83	1.224	3.41613
CG34367	Cas9	w;pFP974/HD_CFD697;pdm2-Gal4/+	39.194	0.839	2.14063
CG34367	Cas9	w;pFP974/HD_CFD697;pdm2-Gal4/+	57.647	1.285	2.22908
CG34367	Cas9	w;pFP974/HD_CFD697;pdm2-Gal4/+	27.717	0.849	3.0631
CG34367	Cas9	w;pFP974/HD_CFD697;pdm2-Gal4/+	63.014	2.271	3.60396
CG34367	Cas9	w;pFP974/HD_CFD697;pdm2-Gal4/+	19.865	0.82	4.12786
CG34367	Cas9	w;pFP974/HD_CFD697;pdm2-Gal4/+	33.692	1.685	5.00119
CG34367	Cas9	w;pFP974/HD_CFD697;pdm2-Gal4/+	26.794	0.953	3.55677
CG34367	Cas9	w;pFP974/HD_CFD697;pdm2-Gal4/+	56.605	1.491	2.63404
CG34367	Cas9	w;pFP974/HD_CFD697;pdm2-Gal4/+	42.955	0.582	1.35491
CG34367	Cas9	w;pFP974/HD_CFD697;pdm2-Gal4/+	47.36	1.38	2.91385
CG34367	Cas9	w;pFP974/HD_CFD697;pdm2-Gal4/+	56.207	1.082	1.92503
CG34367	Cas9	w;pFP974/HD_CFD697;pdm2-Gal4/+	31.74	0.733	2.30939
CG34367	Cas12a	w;pFP1131/HD12aCFD202;pdm2-Gal4/+	45.333	0.82	1.80884
CG34367	Cas12a	w;pFP1131/HD12aCFD202;pdm2-Gal4/+	36.706	2.243	6.11072
CG34367	Cas12a	w;pFP1131/HD12aCFD202;pdm2-Gal4/+	24.027	1.356	5.64365
CG34367	Cas12a	w;pFP1131/HD12aCFD202;pdm2-Gal4/+	67.994	2.25	3.30912
CG34367	Cas12a	w;pFP1131/HD12aCFD202;pdm2-Gal4/+	63.153	0.713	1.129
CG34367	Cas12a	w;pFP1131/HD12aCFD202;pdm2-Gal4/+	23.993	1.533	6.38936
CG34367	Cas12a	w;pFP1131/HD12aCFD202;pdm2-Gal4/+	47.136	1.017	2.15759
CG34367	Cas12a	w;pFP1131/HD12aCFD202;pdm2-Gal4/+	33.061	2.701	8.16975
CG34367	Cas12a	w;pFP1131/HD12aCFD202;pdm2-Gal4/+	40.9	0.791	1.93399
CG34367	Cas12a	w;pFP1131/HD12aCFD202;pdm2-Gal4/+	30.227	0.666	2.20333
CG34367	Cas12a	w;pFP1131/HD12aCFD202;pdm2-Gal4/+	33.915	0.112	0.330237
CG34367	Cas12a	w;pFP1131/HD12aCFD202;pdm2-Gal4/+	38.929	0.716	1.83925
CG34367	Cas12a	w;pFP1131/HD12aCFD202;pdm2-Gal4/+	39.066	0.387	0.990631
CG34367	Cas12a	w;pFP1131/HD12aCFD202;pdm2-Gal4/+	47.814	3.674	7.68394
CG34367	Cas12a	w;pFP1131/HD12aCFD202;pdm2-Gal4/+	41.745	2.527	6.05342
CG34367	Cas12a	w;pFP1131/HD12aCFD202;pdm2-Gal4/+	42.315	0.678	1.60227
CG34367	Cas12a	w;pFP1131/HD12aCFD202;pdm2-Gal4/+	38.871	1.078	2.77328
CG34367	Cas12a	w;pFP1131/HD12aCFD202;pdm2-Gal4/+	14.29	0.543	3.79986
Sfp24C1	Cas12a	w; 1131/HD12aCFD002;pdm2-Gal4/+	74.786	0.716	0.957398
Sfp24C1	Cas12a	w; 1131/HD12aCFD002;pdm2-Gal4/+	79.974	1.661	2.07693
Sfp24C1	Cas12a	w; 1131/HD12aCFD002;pdm2-Gal4/+	58.116	0.859	1.47808
Sfp24C1	Cas12a	w; 1131/HD12aCFD002;pdm2-Gal4/+	72.558	0.368	0.50718
Sfp24C1	Cas12a	w; 1131/HD12aCFD002;pdm2-Gal4/+	49.997	0.307	0.614037
Sfp24C1	Cas12a	w; 1131/HD12aCFD002;pdm2-Gal4/+	82.797	2.894	3.4953
Sfp24C1	Cas12a	w; 1131/HD12aCFD002;pdm2-Gal4/+	60.19	0.737	1.22446
Sfp24C1	Cas12a	w; 1131/HD12aCFD002;pdm2-Gal4/+	47.012	1.193	2.53765
Sfp24C1	Cas12a	w; 1131/HD12aCFD002;pdm2-Gal4/+	44.7	2.498	5.58837
Sfp24C1	Cas12a	w; 1131/HD12aCFD002;pdm2-Gal4/+	53.594	0.146	0.272419
Sfp24C1	Cas12a	w; 1131/HD12aCFD002;pdm2-Gal4/+	42.402	2.315	5.45965
Sfp24C1	Cas12a	w; 1131/HD12aCFD002;pdm2-Gal4/+	54.071	0.117	0.216382
Sfp24C1	Cas12a	w; 1131/HD12aCFD002;pdm2-Gal4/+	41.279	0.048	0.116282
Sfp24C1	Cas12a	w; 1131/HD12aCFD002;pdm2-Gal4/+	33.351	0.797	2.38973
Sfp24C1	Cas12a	w; 1131/HD12aCFD002;pdm2-Gal4/+	44.715	0.153	0.342167
Sfp24C1	Cas12a	w; 1131/HD12aCFD002;pdm2-Gal4/+	30.806	0.493	1.60034
Sfp24C1	Cas12a	w; 1131/HD12aCFD002;pdm2-Gal4/+	18.489	0.28	1.51441
Sfp24C1	Cas12a	w; 1131/HD12aCFD002;pdm2-Gal4/+	23.958	0.19	0.793055
Sfp24C1	Cas12a	w; 1131/HD12aCFD002;pdm2-Gal4/+	47.713	0.69	1.44615
Sfp24C1	Cas12a	w; 1131/HD12aCFD002;pdm2-Gal4/+	34.486	0.37	1.0729
Sfp24C1	Cas12a	w; 1131/HD12aCFD002;pdm2-Gal4/+	43.428	0.817	1.88127
Sfp24C1	Cas12a	w; 1131/HD12aCFD002;pdm2-Gal4/+	46.553	0.424	0.91079
Sfp24C1	Cas12a	w; 1131/HD12aCFD002;pdm2-Gal4/+	45.475	0.463	1.01814
white	Cas12a	w;pFP1131/HD12aCFD368;pdm2-Gal4/+	39.82	11.79	29.6082
white	Cas12a	w;pFP1131/HD12aCFD368;pdm2-Gal4/+	41.585	2.715	6.5288
white	Cas12a	w;pFP1131/HD12aCFD368;pdm2-Gal4/+	49.99	8.777	17.5575
white	Cas12a	w;pFP1131/HD12aCFD368;pdm2-Gal4/+	51.744	2.129	4.11449
white	Cas12a	w;pFP1131/HD12aCFD368;pdm2-Gal4/+	45.015	9.581	21.284
white	Cas12a	w;pFP1131/HD12aCFD368;pdm2-Gal4/+	47.276	9.143	19.3396
white	Cas12a	w;pFP1131/HD12aCFD368;pdm2-Gal4/+	43.679	4.119	9.43016
white	Cas12a	w;pFP1131/HD12aCFD368;pdm2-Gal4/+	55.746	7.882	14.1391
white	Cas12a	w;pFP1131/HD12aCFD368;pdm2-Gal4/+	41.825	4.933	11.7944
white	Cas12a	w;pFP1131/HD12aCFD368;pdm2-Gal4/+	43.571	7.635	17.5231
white	Cas12a	w;pFP1131/HD12aCFD368;pdm2-Gal4/+	36.725	17.874	48.6698
white	Cas12a	w;pFP1131/HD12aCFD368;pdm2-Gal4/+	32.331	14.33	44.3228
white	Cas12a	w;pFP1131/HD12aCFD368;pdm2-Gal4/+	37.311	16.717	44.8045
white	Cas12a	w;pFP1131/HD12aCFD368;pdm2-Gal4/+	51.753	15.36	29.6794
white	Cas12a	w;pFP1131/HD12aCFD368;pdm2-Gal4/+	57.528	9.829	17.0856
white	Cas12a	w;pFP1131/HD12aCFD368;pdm2-Gal4/+	32.414	0.425	1.31116
white	Cas12a	w;pFP1131/HD12aCFD368;pdm2-Gal4/+	44.529	5.266	11.826
white	Cas12a	w;pFP1131/HD12aCFD368;pdm2-Gal4/+	31.524	3.364	10.6712
white	Cas12a	w;pFP1131/HD12aCFD368;pdm2-Gal4/+	33.888	5.501	16.2329
white	Cas12a	w;pFP1131/HD12aCFD368;pdm2-Gal4/+	52.749	3.668	6.95369
white	Cas12a	w;pFP1131/HD12aCFD368;pdm2-Gal4/+	59.939	6.281	10.479
white	Cas12a	w;pFP1131/HD12aCFD368;pdm2-Gal4/+	23.235	5.426	23.3527
white	Cas12a	w;pFP1131/HD12aCFD368;pdm2-Gal4/+	21.891	5.012	22.8953
white	Cas12a	w;pFP1131/HD12aCFD368;pdm2-Gal4/+	84.63	6.188	7.31183
white	Cas12a	w;pFP1131/HD12aCFD368;pdm2-Gal4/+	80.784	1.547	1.91498
white	Cas12a	w;pFP1131/HD12aCFD368;pdm2-Gal4/+	23.369	5.868	25.1102
white	Cas12a	w;pFP1131/HD12aCFD368;pdm2-Gal4/+	41.459	7.463	18.0009
yellow	Cas12a	w;pFP1131/HD12aCFD003;pdm2-Gal4/+	44.7	3.928	8.78747
yellow	Cas12a	w;pFP1131/HD12aCFD003;pdm2-Gal4/+	51.717	12.944	25.0285
yellow	Cas12a	w;pFP1131/HD12aCFD003;pdm2-Gal4/+	56.232	6.888	12.2493
yellow	Cas12a	w;pFP1131/HD12aCFD003;pdm2-Gal4/+	89.322	8.286	9.27655
yellow	Cas12a	w;pFP1131/HD12aCFD003;pdm2-Gal4/+	73.218	3.233	4.41558
yellow	Cas12a	w;pFP1131/HD12aCFD003;pdm2-Gal4/+	70.106	2.985	4.25784
yellow	Cas12a	w;pFP1131/HD12aCFD003;pdm2-Gal4/+	42.709	4.039	9.45702
yellow	Cas12a	w;pFP1131/HD12aCFD003;pdm2-Gal4/+	37.975	3.104	8.1738
yellow	Cas12a	w;pFP1131/HD12aCFD003;pdm2-Gal4/+	35.73	2.82	7.89253
yellow	Cas12a	w;pFP1131/HD12aCFD003;pdm2-Gal4/+	55.088	3.098	5.62373
yellow	Cas12a	w;pFP1131/HD12aCFD003;pdm2-Gal4/+	45.31	3.074	6.78437
yellow	Cas12a	w;pFP1131/HD12aCFD003;pdm2-Gal4/+	34.454	6.368	18.4826
yellow	Cas12a	w;pFP1131/HD12aCFD003;pdm2-Gal4/+	31.443	3.132	9.96088
yellow	Cas12a	w;pFP1131/HD12aCFD003;pdm2-Gal4/+	26.61	4.364	16.3998
yellow	Cas12a	w;pFP1131/HD12aCFD003;pdm2-Gal4/+	31.962	5.2	16.2693
yellow	Cas12a	w;pFP1131/HD12aCFD003;pdm2-Gal4/+	28.118	2.971	10.5662
yellow	Cas12a	w;pFP1131/HD12aCFD003;pdm2-Gal4/+	25.056	2.909	11.61
yellow	Cas12a	w;pFP1131/HD12aCFD003;pdm2-Gal4/+	96.375	19.473	20.2054
yellow	Cas12a	w;pFP1131/HD12aCFD003;pdm2-Gal4/+	80.714	16.257	20.1415
yellow	Cas12a	w;pFP1131/HD12aCFD003;pdm2-Gal4/+	83.502	14.198	17.0032
yellow	Cas12a	w;pFP1131/HD12aCFD003;pdm2-Gal4/+	56.329	13.808	24.5131
yellow	Cas12a	w;pFP1131/HD12aCFD003;pdm2-Gal4/+	89.078	21.12	23.7096
yellow	Cas12a	w;pFP1131/HD12aCFD003;pdm2-Gal4/+	89.167	18.363	20.5939
yellow	Cas12a	w;pFP1131/HD12aCFD003;pdm2-Gal4/+	59.004	10.542	17.8666
yellow	Cas12a	w;pFP1131/HD12aCFD003;pdm2-Gal4/+	83.301	21.029	25.2446
yellow	Cas12a	w;pFP1131/HD12aCFD003;pdm2-Gal4/+	63.248	15.727	24.8656
yellow	Cas12a	w;pFP1131/HD12aCFD003;pdm2-Gal4/+	55.02	7.698	13.9913
yellow	Cas12a	w;pFP1131/HD12aCFD003;pdm2-Gal4/+	43.706	11.673	26.708
yellow	Cas12a	w;pFP1131/HD12aCFD003;pdm2-Gal4/+	51.974	10.041	19.3193
yellow	Cas12a	w;pFP1131/HD12aCFD003;pdm2-Gal4/+	42.622	16.852	39.5383
yellow	Cas12a	w;pFP1131/HD12aCFD003;pdm2-Gal4/+	61.896	12.562	20.2953
yellow	Cas12a	w;pFP1131/HD12aCFD003;pdm2-Gal4/+	69.206	11.62	16.7905
yellow	Cas12a	w;pFP1131/HD12aCFD003;pdm2-Gal4/+	51.903	11.975	23.0719
yellow	Cas12a	w;pFP1131/HD12aCFD003;pdm2-Gal4/+	42.386	7.004	16.5243
yellow	Cas12a	w;pFP1131/HD12aCFD003;pdm2-Gal4/+	27.927	2.233	7.99585
yellow	Cas12a	w;pFP1131/HD12aCFD003;pdm2-Gal4/+	21.087	2.606	12.3583

## Sheet: Fig4a-j
Target	sgRNA	WingNo	WingSize
Sfp24C1	HD12aCFD0002	1	2.01441e+06
Sfp24C1	HD12aCFD0002	2	2.02267e+06
Sfp24C1	HD12aCFD0002	3	1.88311e+06
Sfp24C1	HD12aCFD0002	4	1.98999e+06
Sfp24C1	HD12aCFD0002	5	1.99385e+06
Sfp24C1	HD12aCFD0002	6	1.86095e+06
Sfp24C1	HD12aCFD0002	7	1.91785e+06
Sfp24C1	HD12aCFD0002	8	1.81459e+06
Sfp24C1	HD12aCFD0002	9	1.93686e+06
Sfp24C1	HD12aCFD0002	10	1.85663e+06
Sfp24C1	HD12aCFD0002	11	2.01671e+06
Sfp24C1	HD12aCFD0002	12	1.96632e+06
Sfp24C1	HD12aCFD0002	13	1.90946e+06
Sfp24C1	HD12aCFD0002	14	1.94227e+06
Sfp24C1	HD12aCFD0002	15	1.88449e+06
wg	HD12aCFD0005	1	333049
wg	HD12aCFD0005	2	177120
wg	HD12aCFD0005	3	354575
wg	HD12aCFD0005	4	259155
wg	HD12aCFD0005	5	150180
wg	HD12aCFD0005	6	129074
wg	HD12aCFD0005	7	358646
wg	HD12aCFD0005	8	360576
wg	HD12aCFD0005	9	304095
wg	HD12aCFD0005	10	359862
wg	HD12aCFD0005	11	129997
wg	HD12aCFD0005	12	402076
wg	HD12aCFD0005	13	344924
wg	HD12aCFD0005	14	343288
wg	HD12aCFD0005	15	194618
wg	HD12aCFD0005	16	335441
wg	HD12aCFD0005	17	285842
CG5160	HD12aCFD0694	1	1.94815e+06
CG5160	HD12aCFD0694	2	1.75555e+06
CG5160	HD12aCFD0694	3	1.92784e+06
CG5160	HD12aCFD0694	4	1.87879e+06
CG5160	HD12aCFD0694	5	1.86133e+06
CG5160	HD12aCFD0694	6	1.92541e+06
CG5160	HD12aCFD0694	7	1.92469e+06
CG5160	HD12aCFD0694	8	1.88701e+06
CG5160	HD12aCFD0694	9	1.97521e+06
CG5160	HD12aCFD0694	10	1.88974e+06
CG5160	HD12aCFD0694	11	1.93846e+06
CG5160	HD12aCFD0694	1	1.97811e+06
CG5160	HD12aCFD0694	2	1.98163e+06
CG5160	HD12aCFD0694	3	1.90233e+06
CG5160	HD12aCFD0694	4	1.91869e+06
CG5160	HD12aCFD0694	5	1.95486e+06
CG5160	HD12aCFD0694	6	1.8706e+06
CG5160	HD12aCFD0694	7	1.96766e+06
CG5160	HD12aCFD0694	1	1.94614e+06
CG5160	HD12aCFD0694	2	1.90161e+06
CG5160	HD12aCFD0694	3	2.01684e+06
Egfr	HD12aCFD0143	1	225008
Egfr	HD12aCFD0143	2	183299
Egfr	HD12aCFD0143	3	171974
Egfr	HD12aCFD0143	4	202482
Egfr	HD12aCFD0143	5	231736
Egfr	HD12aCFD0143	6	208040
Egfr	HD12aCFD0143	7	193455
Egfr	HD12aCFD0143	8	236417
Egfr	HD12aCFD0143	9	277749
Egfr	HD12aCFD0143	10	203694
Egfr	HD12aCFD0143	11	224924
Egfr	HD12aCFD0143	12	211760
Egfr	HD12aCFD0143	13	246865
Egfr	HD12aCFD0143	14	273612
Egfr	HD12aCFD0143	15	237420
Egfr	HD12aCFD0143	16	225175
Egfr	HD12aCFD0143	17	161818
Egfr	HD12aCFD0143	18	251420
Egfr	HD12aCFD0143	19	182714
Egfr	HD12aCFD0143	20	284812
CG30283	HD12aCFD0679	1	1.82359e+06
CG30283	HD12aCFD0679	2	1.89882e+06
CG30283	HD12aCFD0679	3	1.87662e+06
CG30283	HD12aCFD0679	4	1.96109e+06
CG30283	HD12aCFD0679	5	1.90061e+06
CG30283	HD12aCFD0679	6	1.91654e+06
CG30283	HD12aCFD0679	7	1.86568e+06
CG30283	HD12aCFD0679	8	1.86292e+06
CG30283	HD12aCFD0679	9	1.85527e+06
CG30283	HD12aCFD0679	10	1.83843e+06
CG30283	HD12aCFD0679	11	1.84394e+06
CG30283	HD12aCFD0679	12	1.80549e+06
CG30283	HD12aCFD0679	13	1.87637e+06
CG30283	HD12aCFD0679	14	1.91486e+06
CG30283	HD12aCFD0679	15	1.81431e+06
CG30283	HD12aCFD0679	16	1.91754e+06
CG30283	HD12aCFD0679	1	1.90713e+06
CG30283	HD12aCFD0679	2	1.98211e+06
CG30283	HD12aCFD0679	3	1.90174e+06
CG30283	HD12aCFD0679	4	1.87144e+06
CG30283	HD12aCFD0679	5	1.85364e+06
CG30283	HD12aCFD0679	6	1.98407e+06
CG30283	HD12aCFD0679	7	1.92072e+06
CG30283	HD12aCFD0679	8	1.96698e+06
ap	HD12aCFD0051	1	174105
ap	HD12aCFD0051	2	170595
ap	HD12aCFD0051	3	186726
ap	HD12aCFD0051	4	148487
ap	HD12aCFD0051	5	136283
ap	HD12aCFD0051	6	174565
ap	HD12aCFD0051	7	233742
ap	HD12aCFD0051	8	174481
ap	HD12aCFD0051	9	148403
ap	HD12aCFD0051	10	87010.8
ap	HD12aCFD0051	11	131770
ap	HD12aCFD0051	12	149740
ap	HD12aCFD0051	13	161651
ap	HD12aCFD0051	14	160606
ap	HD12aCFD0051	15	167209
ap	HD12aCFD0051	16	234662
CG8245	HD12aCFD0735	1	1.99733e+06
CG8245	HD12aCFD0735	2	1.8526e+06
CG8245	HD12aCFD0735	3	1.87732e+06
CG8245	HD12aCFD0735	4	1.85244e+06
CG8245	HD12aCFD0735	5	1.94945e+06
CG8245	HD12aCFD0735	6	1.80044e+06
CG8245	HD12aCFD0735	7	1.87845e+06
CG8245	HD12aCFD0735	8	1.95637e+06
CG8245	HD12aCFD0735	9	1.86016e+06
CG8245	HD12aCFD0735	10	1.99313e+06
scrib	HD12aCFD0630	1	331782
scrib	HD12aCFD0630	2	324414
scrib	HD12aCFD0630	3	306766
scrib	HD12aCFD0630	4	178565
CG5455	HD12aCFD0682	1	1.84047e+06
CG5455	HD12aCFD0682	2	1.79158e+06
CG5455	HD12aCFD0682	3	1.70816e+06
CG5455	HD12aCFD0682	4	1.8663e+06
CG5455	HD12aCFD0682	5	1.87587e+06
CG5455	HD12aCFD0682	6	1.89347e+06
CG5455	HD12aCFD0682	7	1.67151e+06
CG5455	HD12aCFD0682	8	1.80997e+06
CG5455	HD12aCFD0682	9	1.72743e+06
CG5455	HD12aCFD0682	10	1.81076e+06
CG5455	HD12aCFD0682	11	1.82877e+06
CG5455	HD12aCFD0682	12	1.82296e+06
CG5455	HD12aCFD0682	13	1.81594e+06
CG5455	HD12aCFD0682	14	1.86797e+06
CG5455	HD12aCFD0682	15	1.78895e+06
CG5455	HD12aCFD0682	16	1.81218e+06
CG5455	HD12aCFD0682	17	1.7777e+06
CG5455	HD12aCFD0682	18	1.69487e+06
tkv	HD12aCFD0216	1	147306
tkv	HD12aCFD0216	2	140313
tkv	HD12aCFD0216	3	195048
tkv	HD12aCFD0216	4	141062
tkv	HD12aCFD0216	5	150011
tkv	HD12aCFD0216	6	224434
tkv	HD12aCFD0216	7	100479
tkv	HD12aCFD0216	8	116921
tkv	HD12aCFD0216	9	96150.5
tkv	HD12aCFD0216	10	94693.6
tkv	HD12aCFD0216	11	114215
tkv	HD12aCFD0216	12	111843
Cdk2	HD12aCFD0310	1	976510
Cdk2	HD12aCFD0310	2	1.01847e+06
Cdk2	HD12aCFD0310	3	954235
Cdk2	HD12aCFD0310	4	852513
Cdk2	HD12aCFD0310	5	792751
Cdk2	HD12aCFD0310	6	858364
Cdk2	HD12aCFD0310	7	1.00919e+06
Cdk2	HD12aCFD0310	8	951560
Cdk2	HD12aCFD0310	9	923894
Cdk2	HD12aCFD0310	10	932378
Cdk2	HD12aCFD0310	11	953566
Cdk2	HD12aCFD0310	12	1.01116e+06
Cdk2	HD12aCFD0310	13	885989
Cdk2	HD12aCFD0310	14	998033
Cdk2	HD12aCFD0310	15	998660
Cdk2	HD12aCFD0310	16	929954
Cdk2	HD12aCFD0310	17	917082
Cdk2	HD12aCFD0310	18	1.03259e+06
Cdk2	HD12aCFD0310	1	938187
Cdk2	HD12aCFD0310	2	980480
Cdk2	HD12aCFD0310	3	942993
Cdk2	HD12aCFD0310	4	1.0384e+06
Cdk2	HD12aCFD0310	5	944289
Cdk2	HD12aCFD0310	6	900198
Cdk2	HD12aCFD0310	7	1.02294e+06
Cdk2	HD12aCFD0310	8	912192
Acsf2	HD12aCFD0418	1	1.92474e+06
Acsf2	HD12aCFD0418	2	1.9463e+06
Acsf2	HD12aCFD0418	3	1.90048e+06
Acsf2	HD12aCFD0418	4	1.91706e+06
Acsf2	HD12aCFD0418	5	1.90438e+06
Acsf2	HD12aCFD0418	6	1.90879e+06
Acsf2	HD12aCFD0418	7	1.90652e+06
Acsf2	HD12aCFD0418	8	1.96342e+06
Acsf2	HD12aCFD0418	9	1.95319e+06
Acsf2	HD12aCFD0418	10	1.88999e+06
Acsf2	HD12aCFD0418	11	1.95386e+06
Acsf2	HD12aCFD0418	12	1.95436e+06
Acsf2	HD12aCFD0418	13	1.94496e+06
Acsf2	HD12aCFD0418	1	2.02679e+06
Acsf2	HD12aCFD0418	2	1.92071e+06
Acsf2	HD12aCFD0418	3	1.91341e+06
Acsf2	HD12aCFD0418	4	1.92411e+06
Acsf2	HD12aCFD0418	5	1.92708e+06
Acsf2	HD12aCFD0418	6	1.96179e+06
Acsf2	HD12aCFD0418	7	1.99334e+06
CG15543	HD12aCFD0757	1	1.90684e+06
CG15543	HD12aCFD0757	2	1.90366e+06
CG15543	HD12aCFD0757	3	1.903e+06
CG15543	HD12aCFD0757	4	1.8956e+06
CG15543	HD12aCFD0757	5	1.93041e+06
CG15543	HD12aCFD0757	6	1.82067e+06
CG15543	HD12aCFD0757	7	1.93944e+06
CG15543	HD12aCFD0757	8	1.76199e+06
CG15543	HD12aCFD0757	9	1.90375e+06
CG15543	HD12aCFD0757	10	1.87763e+06
CG15543	HD12aCFD0757	11	1.918e+06
CG15543	HD12aCFD0757	12	1.82317e+06
CG15543	HD12aCFD0757	13	1.88703e+06
CG15543	HD12aCFD0757	14	1.85493e+06
CG15543	HD12aCFD0757	15	1.89514e+06
CG15543	HD12aCFD0757	16	1.945e+06
CG15543	HD12aCFD0757	1	1.86994e+06
CG15543	HD12aCFD0757	2	1.93229e+06
CG15543	HD12aCFD0757	3	1.9147e+06
CG15543	HD12aCFD0757	4	1.90814e+06
CG15543	HD12aCFD0757	5	1.87362e+06
CG15543	HD12aCFD0757	6	1.92682e+06
CG15543	HD12aCFD0757	7	1.91428e+06
CG15543	HD12aCFD0757	8	1.92815e+06
CG4000	HD12aCFD0766	1	1.80034e+06
CG4000	HD12aCFD0766	2	1.77221e+06
CG4000	HD12aCFD0766	3	1.91751e+06
CG4000	HD12aCFD0766	4	1.84367e+06
CG4000	HD12aCFD0766	5	1.85495e+06
CG4000	HD12aCFD0766	6	1.82241e+06
CG4000	HD12aCFD0766	7	1.8361e+06
CG4000	HD12aCFD0766	8	1.84559e+06
CG4000	HD12aCFD0766	9	1.80688e+06
CG4000	HD12aCFD0766	10	1.8254e+06
CG4000	HD12aCFD0766	11	1.8622e+06
CG4000	HD12aCFD0766	12	1.86211e+06
CG4000	HD12aCFD0766	13	1.80405e+06
CG4000	HD12aCFD0766	1	1.84168e+06
CG4000	HD12aCFD0766	2	1.84526e+06
CG4000	HD12aCFD0766	3	1.89433e+06
CG4000	HD12aCFD0766	4	1.90503e+06
CG4000	HD12aCFD0766	5	1.83277e+06
CG4000	HD12aCFD0766	6	1.85841e+06
CG4000	HD12aCFD0766	7	1.82678e+06
CG4000	HD12aCFD0766	8	1.88055e+06
CG4000	HD12aCFD0766	9	1.89758e+06
CG4000	HD12aCFD0766	10	1.82603e+06
wts	HD12aCFD0196	0	0
wts	HD12aCFD0196	0	0
wts	HD12aCFD0196	0	0
smo	HD12aCFD0004	1	318824
smo	HD12aCFD0004	2	233390
smo	HD12aCFD0004	3	251140
smo	HD12aCFD0004	4	206787
smo	HD12aCFD0004	5	181442
smo	HD12aCFD0004	6	249378
smo	HD12aCFD0004	7	282653
smo	HD12aCFD0004	8	209640
smo	HD12aCFD0004	9	256175
smo	HD12aCFD0004	10	223194
smo	HD12aCFD0004	11	227264
smo	HD12aCFD0004	12	269855
smo	HD12aCFD0004	13	221263
smo	HD12aCFD0004	14	302669
smo	HD12aCFD0004	15	229320
smo	HD12aCFD0004	16	236160
smo	HD12aCFD0004	17	398299
smo	HD12aCFD0004	18	265323
smo	HD12aCFD0004	19	208087
smo	HD12aCFD0004	20	329986
smo	HD12aCFD0004	21	321593
smo	HD12aCFD0004	1	377402
smo	HD12aCFD0004	2	272121
smo	HD12aCFD0004	3	467746
smo	HD12aCFD0004	1	153383
smo	HD12aCFD0004	2	242541
smo	HD12aCFD0004	3	246120
smo	HD12aCFD0004	4	240792
smo	HD12aCFD0004	5	351553
smo	HD12aCFD0004	6	287036
smo	HD12aCFD0004	7	189179
SuH	HD12aCFD0038	1	293797
SuH	HD12aCFD0038	2	375459
SuH	HD12aCFD0038	3	283057
SuH	HD12aCFD0038	4	292167
SuH	HD12aCFD0038	5	326855
SuH	HD12aCFD0038	6	268847
SuH	HD12aCFD0038	7	292878
SuH	HD12aCFD0038	8	290997
SuH	HD12aCFD0038	9	340688
SuH	HD12aCFD0038	10	323219
SuH	HD12aCFD0038	11	371154
SuH	HD12aCFD0038	12	269140
SuH	HD12aCFD0038	13	305875
SuH	HD12aCFD0038	14	342527
SuH	HD12aCFD0038	1	351345
SuH	HD12aCFD0038	2	317493
SuH	HD12aCFD0038	3	302991
SuH	HD12aCFD0038	4	518554
SuH	HD12aCFD0038	5	165454
Mad	HD12aCFD0341	1	124080
Mad	HD12aCFD0341	2	120542
Mad	HD12aCFD0341	3	130448
Mad	HD12aCFD0341	4	168367
Mad	HD12aCFD0341	5	120875
Mad	HD12aCFD0341	6	143518
Mad	HD12aCFD0341	7	134902
Mad	HD12aCFD0341	8	143976
Mad	HD12aCFD0341	9	99522
Mad	HD12aCFD0341	10	159210
Mad	HD12aCFD0341	11	116546
Mad	HD12aCFD0341	12	82539.6
Mad	HD12aCFD0341	13	117920
Mad	HD12aCFD0341	14	140480
Mad	HD12aCFD0341	15	138065
Mad	HD12aCFD0341	16	129324
Mad	HD12aCFD0341	17	161624
CG34393	HD12aCFD0761	1	1.88946e+06
CG34393	HD12aCFD0761	2	1.90145e+06
CG34393	HD12aCFD0761	3	1.80409e+06
CG34393	HD12aCFD0761	4	1.89483e+06
CG34393	HD12aCFD0761	5	1.88263e+06
CG34393	HD12aCFD0761	6	1.84805e+06
CG34393	HD12aCFD0761	7	1.86053e+06
CG34393	HD12aCFD0761	8	1.90956e+06
CG34393	HD12aCFD0761	9	1.82357e+06
CG34393	HD12aCFD0761	10	1.90224e+06
CG34393	HD12aCFD0761	11	1.8602e+06
CG34393	HD12aCFD0761	12	1.82536e+06
CG34393	HD12aCFD0761	13	1.8237e+06
CG34393	HD12aCFD0761	14	1.8796e+06
CG34393	HD12aCFD0761	1	1.74207e+06
CG34393	HD12aCFD0761	2	1.89687e+06
CG34393	HD12aCFD0761	3	1.93899e+06
CG34393	HD12aCFD0761	4	1.86174e+06
CG33679	HD12aCFD0843	1	1.69604e+06
CG33679	HD12aCFD0843	2	1.79127e+06
CG33679	HD12aCFD0843	3	1.72521e+06
CG33679	HD12aCFD0843	4	1.73063e+06
CG33679	HD12aCFD0843	5	1.67181e+06
CG33679	HD12aCFD0843	6	1.78777e+06
CG33679	HD12aCFD0843	7	1.81208e+06
CG33679	HD12aCFD0843	8	1.86969e+06
CG33679	HD12aCFD0843	9	1.78157e+06
CG33679	HD12aCFD0843	10	1.78553e+06
CG33679	HD12aCFD0843	11	1.768e+06
CG33679	HD12aCFD0843	12	1.80542e+06
CG33679	HD12aCFD0843	13	1.71248e+06
CG33679	HD12aCFD0843	1	1.88601e+06
CG33679	HD12aCFD0843	2	1.6786e+06
CG33679	HD12aCFD0843	3	1.76455e+06
CG33679	HD12aCFD0843	4	1.68817e+06
CG33679	HD12aCFD0843	5	1.81358e+06
CG33679	HD12aCFD0843	6	1.66153e+06
CG33679	HD12aCFD0843	1	1.7278e+06
CG33679	HD12aCFD0843	2	1.79417e+06
CG33679	HD12aCFD0843	3	1.64267e+06
CG33679	HD12aCFD0843	4	1.69362e+06
CG33679	HD12aCFD0843	5	1.71819e+06
CG33679	HD12aCFD0843	6	1.77306e+06
CG33679	HD12aCFD0843	7	1.82012e+06
CG11601	HD12aCFD0842	1	1.70461e+06
CG11601	HD12aCFD0842	2	1.60492e+06
CG11601	HD12aCFD0842	3	1.9099e+06
CG11601	HD12aCFD0842	4	1.6858e+06
CG11601	HD12aCFD0842	5	1.87206e+06
CG11601	HD12aCFD0842	6	1.75123e+06
CG11601	HD12aCFD0842	7	1.86969e+06
CG11601	HD12aCFD0842	8	1.7859e+06
CG11601	HD12aCFD0842	9	1.84276e+06
CG11601	HD12aCFD0842	10	1.8567e+06
CG11601	HD12aCFD0842	11	1.73995e+06
CG11601	HD12aCFD0842	12	1.74819e+06
CG11601	HD12aCFD0842	13	1.86682e+06
CG11601	HD12aCFD0842	14	1.91918e+06
CG11601	HD12aCFD0842	15	1.92638e+06
CG11601	HD12aCFD0842	16	1.76484e+06
CG11601	HD12aCFD0842	1	1.75323e+06
CG11601	HD12aCFD0842	2	1.84188e+06
CG11601	HD12aCFD0842	3	1.90224e+06
CG11601	HD12aCFD0842	4	1.87789e+06
CG11601	HD12aCFD0842	5	1.84755e+06
CG11601	HD12aCFD0842	6	1.74661e+06
CG11601	HD12aCFD0842	7	1.89679e+06
CG11601	HD12aCFD0842	8	1.86765e+06
CG11601	HD12aCFD0842	9	1.83106e+06
CG11601	HD12aCFD0842	1	1.74736e+06
CG11601	HD12aCFD0842	2	1.8967e+06
CG11601	HD12aCFD0842	3	1.77703e+06

## Sheet: Fig5c
sgRNA	Image	Total_area	cumul_Loss	cumul_Gain
HD12aCFD0153	1	131581	37737.5	34020.2
HD12aCFD0153	2	136968	23848	19742.2
HD12aCFD0153	3	129931	5915.83	11545
HD12aCFD0153	4	116140	17317.9	17233.4
HD12aCFD0153	5	141318	7950.81	19436.1
HD12aCFD0153	6	109422	20792.9	399.163
HD12aCFD0153	7	111984	16400.2	20830.8
HD12aCFD0153	8	100833	15683.7	10136.6
HD12aCFD0153	9	120201	14534.5	35182.4
HD12aCFD0153	10	122543	15416.2	18553.6
HD12aCFD0153	11	101230	20817.3	12265.8
HD12aCFD0153	12	89805.9	2852.66	2905.33
HD12aCFD0153	13	100300	11415.3	32122.9
HD12aCFD0153	14	94784.3	10772.1	12204.6
HD12aCFD0153	15	115614	24215.9	19104.4
HD12aCFD0153	16	96139.5	3519.86	16999.1
HD12aCFD0432	1	125300	22593.4	28210.7
HD12aCFD0432	2	108155	28689.9	31700.4
HD12aCFD0432	3	137184	19039.8	17318.8
HD12aCFD0432	4	123513	31599.1	24419
HD12aCFD0432	5	116079	21048	18929.1
HD12aCFD0432	6	108730	20763.3	32547.2
HD12aCFD0432	7	96452.6	24232.4	33526.9
HD12aCFD0432	8	127305	27998.6	19392.4
HD12aCFD0002	1	100269	30151.6	24594
HD12aCFD0002	2	109704	9253.08	13121.3
HD12aCFD0002	3	122570	2981.44	7685
HD12aCFD0002	4	96186.5	18647	25548.6
HD12aCFD0002	5	134416	10904.4	12663.8
HD12aCFD0002	6	126362	32704.1	42443.8
HD12aCFD0002	7	117086	21136.4	31063.9
HD12aCFD0041	1	106094	1115.68	6868.41
HD12aCFD0041	2	75589.5	11485.3	14690.1
HD12aCFD0041	3	115928	11818.8	24941.9
HD12aCFD0041	4	85291	12518.1	28239.1
HD12aCFD0041	5	101303	10862.5	20963.3
HD12aCFD0087	1	108013	28906.3	5251.73
HD12aCFD0087	3	108204	36323.1	42961.3
HD12aCFD0087	5	82563.2	12182.4	23483.2
HD12aCFD0087	7	75321.7	21582.7	26656.6
HD12aCFD0087	8	119054	41822	43166.8
HD12aCFD0087	9	86065.3	12592.3	15133.4
HD12aCFD0087	10	115777	33537.4	26449.8
HD12aCFD0087	11	86065.3	12592.3	15133.4
HD12aCFD0041	10	118332	28526.5	34802.7
HD12aCFD0041	9	104829	20146.3	20983.8
HD12aCFD0041	8	98590.4	16622.9	14308.1
HD12aCFD0041	7	87637.6	18174.6	18413.3
HD12aCFD0041	6	103981	21859.1	10550.7
HD12aCFD0041	5	116949	20471.2	21979.7
HD12aCFD0041	4	91228.3	15427	19105.3
HD12aCFD0041	3	100617	11046.5	10933.8
HD12aCFD0041	2	98779.8	13356.6	17187.9
HD12aCFD0041	1	124020	21937	23437.4

## Sheet: Fig5e
sgRNA	Image	Imaging_Date	Total_Area	Loss_Area	Reporter
HD12aCFD0369	HD12aCFD369_8	2024-07-30	65777	9746	mScar
HD12aCFD0369	HD12aCFD369_7	2024-07-30	105609	29193	mScar
HD12aCFD0369	HD12aCFD369_6	2024-07-30	91118	176	mScar
HD12aCFD0369	HD12aCFD369_5	2024-07-30	70425	11216	mScar
HD12aCFD0369	HD12aCFD369_4	2024-07-30	66235	14816	mScar
HD12aCFD0369	HD12aCFD369_3	2024-07-30	77115	10865	mScar
HD12aCFD0369	HD12aCFD369_2	2024-07-30	59077	5061	mScar
HD12aCFD0369	HD12aCFD369_1	2024-07-30	70256	8562	mScar
HD12aCFD0002	HD12aCFD002_10	2024-07-30	69780	0	mScar
HD12aCFD0002	HD12aCFD002_9	2024-07-30	52434	0	mScar
HD12aCFD0002	HD12aCFD002_8	2024-07-30	70427	0	mScar
HD12aCFD0002	HD12aCFD002_7	2024-07-30	57564	0	mScar
HD12aCFD0002	HD12aCFD002_6	2024-07-30	86129	113	mScar
HD12aCFD0002	HD12aCFD002_5	2024-07-30	64291	0	mScar
HD12aCFD0002	HD12aCFD002_4	2024-07-30	65711	0	mScar
HD12aCFD0002	HD12aCFD002_3	2024-07-30	71607	0	mScar
HD12aCFD0002	HD12aCFD002_2	2024-07-30	60534	0	mScar
HD12aCFD0002	HD12aCFD002_1	2024-07-30	66342	0	mScar
Control	nosgRNA_control_5	2024-07-30	104564	0	mScar
Control	nosgRNA_control_4	2024-07-30	111548	0	mScar
Control	nosgRNA_control_2	2024-07-30	110261	0	mScar
Control	nosgRNA_control_1	2024-07-30	114642	0	mScar
HD12aCFD0369	HD12aCFD369_8	2024-07-30	65777	0	GFP
HD12aCFD0369	HD12aCFD369_7	2024-07-30	105609	0	GFP
HD12aCFD0369	HD12aCFD369_6	2024-07-30	91118	0	GFP
HD12aCFD0369	HD12aCFD369_5	2024-07-30	70425	0	GFP
HD12aCFD0369	HD12aCFD369_4	2024-07-30	66235	0	GFP
HD12aCFD0369	HD12aCFD369_3	2024-07-30	77115	0	GFP
HD12aCFD0369	HD12aCFD369_2	2024-07-30	59077	0	GFP
HD12aCFD0369	HD12aCFD369_1	2024-07-30	70256	430	GFP
HD12aCFD0002	HD12aCFD002_10	2024-07-30	69780	17825	GFP
HD12aCFD0002	HD12aCFD002_9	2024-07-30	52434	10493	GFP
HD12aCFD0002	HD12aCFD002_8	2024-07-30	70427	15267	GFP
HD12aCFD0002	HD12aCFD002_7	2024-07-30	57564	14518	GFP
HD12aCFD0002	HD12aCFD002_6	2024-07-30	86129	19749	GFP
HD12aCFD0002	HD12aCFD002_5	2024-07-30	64291	7646	GFP
HD12aCFD0002	HD12aCFD002_4	2024-07-30	65711	8317	GFP
HD12aCFD0002	HD12aCFD002_3	2024-07-30	71607	29075	GFP
HD12aCFD0002	HD12aCFD002_2	2024-07-30	60534	11361	GFP
HD12aCFD0002	HD12aCFD002_1	2024-07-30	66342	14685	GFP
Control	nosgRNA_control_5	2024-07-30	104564	378	GFP
Control	nosgRNA_control_4	2024-07-30	111548	0	GFP
Control	nosgRNA_control_2	2024-07-30	110261	0	GFP
Control	nosgRNA_control_1	2024-07-30	114642	518	GFP

## Sheet: Fig5i
Line_ID	CIMR_score	Comment	Disc_size	Date
emptyCFD8	0	NA	0	2024-06-03
emptyCFD8	0	NA	0	2024-06-03
emptyCFD8	0	NA	0	2024-06-03
emptyCFD8	0	NA	0	2024-06-03
HD12aCFD0007	0	NA	0	2024-06-03
HD12aCFD0007	0	NA	0	2024-06-03
HD12aCFD0008	0	NA	0	2024-06-03
HD12aCFD0008	0	NA	0	2024-06-03
HD12aCFD0008	0	NA	0	2024-06-03
HD12aCFD0008	0	NA	0	2024-06-03
HD12aCFD0008	0	NA	0	2024-06-03
HD12aCFD0008	0	NA	0	2024-06-03
HD12aCFD0008	0	NA	0	2024-06-03
HD12aCFD0008	0	NA	0	2024-06-03
HD12aCFD0008	0	NA	0	2024-06-03
HD12aCFD0008	0	NA	0	2024-06-03
HD12aCFD0008	0	NA	0	2024-06-03
HD12aCFD0008	0	NA	0	2024-06-03
HD12aCFD0010	0	NA	0	2024-06-03
HD12aCFD0010	0	NA	0	2024-06-03
HD12aCFD0010	0	NA	0	2024-06-03
HD12aCFD0010	0	NA	0	2024-06-03
HD12aCFD0010	0	NA	0	2024-06-03
HD12aCFD0010	0	NA	0	2024-06-03
HD12aCFD0022	0	NA	0	2024-06-03
HD12aCFD0022	0	NA	0	2024-06-03
HD12aCFD0022	0	NA	0	2024-06-03
HD12aCFD0022	0	NA	0	2024-06-03
HD12aCFD0028	0	NA	0	2024-06-03
HD12aCFD0028	0	NA	0	2024-06-03
HD12aCFD0028	0	NA	0	2024-06-03
HD12aCFD0028	0	NA	0	2024-06-03
HD12aCFD0028	0	NA	0	2024-06-03
HD12aCFD0028	0	NA	0	2024-06-03
HD12aCFD0028	0	NA	0	2024-06-03
HD12aCFD0028	0	NA	0	2024-06-03
HD12aCFD0031	0	NA	0	2024-06-03
HD12aCFD0031	0	NA	0	2024-06-03
HD12aCFD0031	0	NA	0	2024-06-03
HD12aCFD0031	0	NA	0	2024-06-03
HD12aCFD0031	0	NA	0	2024-06-03
HD12aCFD0031	0	NA	0	2024-06-03
HD12aCFD0031	0	NA	0	2024-06-03
HD12aCFD0031	0	NA	0	2024-06-03
HD12aCFD0040	0	NA	0	2024-06-03
HD12aCFD0040	0	NA	0	2024-06-03
HD12aCFD0004	0	NA	0	2024-06-03
HD12aCFD0004	0	NA	0	2024-06-03
HD12aCFD0002	3	NA	0	2024-06-04
HD12aCFD0002	2	NA	0	2024-06-04
HD12aCFD0002	3	NA	0	2024-06-04
HD12aCFD0002	2	NA	0	2024-06-04
emptyCFD8	0	NA	0	2024-06-04
emptyCFD8	0	NA	0	2024-06-04
emptyCFD8	0	NA	0	2024-06-04
emptyCFD8	0	NA	0	2024-06-04
HD12aCFD0004	0	small discs	-2	2024-06-04
HD12aCFD0004	0	small discs	-2	2024-06-04
HD12aCFD0004	0	small discs	-2	2024-06-04
HD12aCFD0004	0	small discs	-2	2024-06-04
HD12aCFD0004	0	small discs	-2	2024-06-04
HD12aCFD0004	0	small discs	-2	2024-06-04
HD12aCFD0004	0	small discs	-2	2024-06-04
HD12aCFD0004	0	small discs	-2	2024-06-04
HD12aCFD0004	0	small discs	-2	2024-06-04
HD12aCFD0004	0	small discs	-2	2024-06-04
HD12aCFD0004	0	small discs	-2	2024-06-04
HD12aCFD0005	NA	no discs	-3	2024-06-04
HD12aCFD0005	NA	no discs	-3	2024-06-04
HD12aCFD0005	NA	no discs	-3	2024-06-04
HD12aCFD0005	NA	no discs	-3	2024-06-04
HD12aCFD0005	NA	no discs	-3	2024-06-04
HD12aCFD0005	NA	no discs	-3	2024-06-04
HD12aCFD0007	0	only one disc	0	2024-06-04
HD12aCFD0008	0	NA	0	2024-06-04
HD12aCFD0008	0	NA	0	2024-06-04
HD12aCFD0008	0	NA	0	2024-06-04
HD12aCFD0008	0	NA	0	2024-06-04
HD12aCFD0008	0	NA	0	2024-06-04
HD12aCFD0008	0	NA	0	2024-06-04
HD12aCFD0008	0	NA	0	2024-06-04
HD12aCFD0008	0	NA	0	2024-06-04
HD12aCFD0008	0	small disc	-1	2024-06-04
HD12aCFD0008	0	small disc	-1	2024-06-04
HD12aCFD0010	0	NA	0	2024-06-04
HD12aCFD0010	0	NA	0	2024-06-04
HD12aCFD0010	0	NA	0	2024-06-04
HD12aCFD0010	0	NA	0	2024-06-04
HD12aCFD0020	0	NA	0	2024-06-04
HD12aCFD0020	0	NA	-1	2024-06-04
HD12aCFD0020	0	NA	0	2024-06-04
HD12aCFD0020	0	NA	0	2024-06-04
HD12aCFD0020	0	NA	-1	2024-06-04
HD12aCFD0020	2	NA	-1	2024-06-04
HD12aCFD0020	0	NA	0	2024-06-04
HD12aCFD0020	0	NA	-2	2024-06-04
HD12aCFD0021	3	NA	0	2024-06-04
HD12aCFD0021	2	NA	0	2024-06-04
HD12aCFD0021	3	NA	0	2024-06-04
HD12aCFD0021	2	NA	0	2024-06-04
HD12aCFD0021	3	NA	0	2024-06-04
HD12aCFD0021	2	NA	0	2024-06-04
HD12aCFD0021	3	NA	0	2024-06-04
HD12aCFD0021	3	NA	0	2024-06-04
HD12aCFD0022	0	NA	0	2024-06-04
HD12aCFD0022	0	NA	0	2024-06-04
HD12aCFD0022	0	NA	0	2024-06-04
HD12aCFD0022	0	NA	0	2024-06-04
HD12aCFD0022	0	NA	0	2024-06-04
HD12aCFD0022	0	NA	0	2024-06-04
HD12aCFD0026	NA	small lavae	-3	2024-06-04
HD12aCFD0026	NA	small lavae	-3	2024-06-04
HD12aCFD0026	NA	small lavae	-3	2024-06-04
HD12aCFD0026	NA	small lavae	-3	2024-06-04
HD12aCFD0026	NA	small lavae	-3	2024-06-04
HD12aCFD0026	NA	small lavae	-3	2024-06-04
HD12aCFD0026	NA	small lavae	-3	2024-06-04
HD12aCFD0026	NA	small lavae	-3	2024-06-04
HD12aCFD0026	NA	small lavae	-3	2024-06-04
HD12aCFD0026	NA	small lavae	-3	2024-06-04
HD12aCFD0028	0	NA	0	2024-06-04
HD12aCFD0028	0	NA	0	2024-06-04
HD12aCFD0028	0	NA	0	2024-06-04
HD12aCFD0028	0	NA	0	2024-06-04
HD12aCFD0028	0	NA	0	2024-06-04
HD12aCFD0028	0	NA	0	2024-06-04
HD12aCFD0031	0	NA	0	2024-06-04
HD12aCFD0031	0	NA	0	2024-06-04
HD12aCFD0031	0	NA	0	2024-06-04
HD12aCFD0031	0	NA	0	2024-06-04
HD12aCFD0031	0	NA	0	2024-06-04
HD12aCFD0031	0	NA	0	2024-06-04
HD12aCFD0031	0	NA	0	2024-06-04
HD12aCFD0031	0	NA	0	2024-06-04
HD12aCFD0032	0	NA	0	2024-06-04
HD12aCFD0032	0	NA	0	2024-06-04
HD12aCFD0032	0	NA	0	2024-06-04
HD12aCFD0032	0	NA	0	2024-06-04
HD12aCFD0032	0	NA	0	2024-06-04
HD12aCFD0032	0	NA	0	2024-06-04
HD12aCFD0032	0	NA	0	2024-06-04
HD12aCFD0032	0	NA	0	2024-06-04
HD12aCFD0032	0	NA	0	2024-06-04
HD12aCFD0032	0	NA	0	2024-06-04
HD12aCFD0032	0	NA	0	2024-06-04
HD12aCFD0032	0	NA	0	2024-06-04
HD12aCFD0032	0	NA	0	2024-06-04
HD12aCFD0032	0	NA	0	2024-06-04
HD12aCFD0032	0	NA	0	2024-06-04
HD12aCFD0032	0	NA	0	2024-06-04
HD12aCFD0033	0	NA	0	2024-06-04
HD12aCFD0033	0	NA	0	2024-06-04
HD12aCFD0033	0	NA	0	2024-06-04
HD12aCFD0033	0	NA	0	2024-06-04
HD12aCFD0033	0	NA	0	2024-06-04
HD12aCFD0033	0	NA	0	2024-06-04
HD12aCFD0033	0	NA	0	2024-06-04
HD12aCFD0033	0	NA	0	2024-06-04
HD12aCFD0033	0	NA	0	2024-06-04
HD12aCFD0033	0	NA	0	2024-06-04
HD12aCFD0034	0	NA	0	2024-06-04
HD12aCFD0034	0	NA	0	2024-06-04
HD12aCFD0036	0	NA	0	2024-06-04
HD12aCFD0036	0	NA	0	2024-06-04
HD12aCFD0036	0	NA	0	2024-06-04
HD12aCFD0036	0	NA	0	2024-06-04
HD12aCFD0036	0	NA	0	2024-06-04
HD12aCFD0036	0	NA	0	2024-06-04
HD12aCFD0036	0	NA	0	2024-06-04
HD12aCFD0036	0	NA	0	2024-06-04
HD12aCFD0036	0	NA	0	2024-06-04
HD12aCFD0036	0	NA	0	2024-06-04
HD12aCFD0036	0	NA	0	2024-06-04
HD12aCFD0036	0	NA	0	2024-06-04
emptyCFD8	0	NA	0	2024-06-05
emptyCFD8	0	NA	0	2024-06-05
emptyCFD8	0	NA	0	2024-06-05
emptyCFD8	0	NA	0	2024-06-05
emptyCFD8	0	NA	0	2024-06-05
emptyCFD8	0	NA	0	2024-06-05
HD12aCFD0002	1	NA	0	2024-06-05
HD12aCFD0002	3	NA	0	2024-06-05
HD12aCFD0002	2	NA	0	2024-06-05
HD12aCFD0002	2	NA	0	2024-06-05
HD12aCFD0002	2	NA	0	2024-06-05
HD12aCFD0002	1	NA	0	2024-06-05
HD12aCFD0002	2	NA	0	2024-06-05
HD12aCFD0002	2	NA	0	2024-06-05
HD12aCFD0012	0	NA	0	2024-06-05
HD12aCFD0012	0	NA	0	2024-06-05
HD12aCFD0012	0	NA	0	2024-06-05
HD12aCFD0012	0	NA	0	2024-06-05
HD12aCFD0012	0	NA	0	2024-06-05
HD12aCFD0012	0	NA	0	2024-06-05
HD12aCFD0012	0	NA	0	2024-06-05
HD12aCFD0012	0	NA	0	2024-06-05
HD12aCFD0013	0	NA	0	2024-06-05
HD12aCFD0013	0	NA	0	2024-06-05
HD12aCFD0013	0	NA	-2	2024-06-05
HD12aCFD0013	0	NA	-2	2024-06-05
HD12aCFD0013	0	NA	0	2024-06-05
HD12aCFD0013	0	NA	0	2024-06-05
HD12aCFD0014	0	NA	0	2024-06-05
HD12aCFD0014	0	NA	0	2024-06-05
HD12aCFD0014	0	NA	0	2024-06-05
HD12aCFD0014	0	NA	0	2024-06-05
HD12aCFD0014	0	NA	0	2024-06-05
HD12aCFD0014	0	NA	0	2024-06-05
HD12aCFD0014	0	NA	-1	2024-06-05
HD12aCFD0014	0	NA	-1	2024-06-05
HD12aCFD0014	0	NA	0	2024-06-05
HD12aCFD0014	0	NA	-1	2024-06-05
HD12aCFD0014	0	NA	0	2024-06-05
HD12aCFD0014	0	NA	0	2024-06-05
HD12aCFD0014	0	NA	0	2024-06-05
HD12aCFD0014	0	NA	0	2024-06-05
HD12aCFD0020	0	often folded	0	2024-06-05
HD12aCFD0020	0	often folded	-1	2024-06-05
HD12aCFD0020	0	often folded	-1	2024-06-05
HD12aCFD0020	0	often folded	-1	2024-06-05
HD12aCFD0020	0	often folded	-1	2024-06-05
HD12aCFD0020	0	often folded	-1	2024-06-05
HD12aCFD0020	0	often folded	0	2024-06-05
HD12aCFD0020	0	often folded	0	2024-06-05
HD12aCFD0020	0	often folded	0	2024-06-05
HD12aCFD0020	0	often folded	-1	2024-06-05
HD12aCFD0020	0	often folded	-2	2024-06-05
HD12aCFD0020	0	often folded	-1	2024-06-05
HD12aCFD0020	0	often folded	0	2024-06-05
HD12aCFD0020	0	often folded	0	2024-06-05
HD12aCFD0020	0	often folded	0	2024-06-05
HD12aCFD0020	0	often folded	-1	2024-06-05
HD12aCFD0021	2	NA	0	2024-06-05
HD12aCFD0021	2	NA	0	2024-06-05
HD12aCFD0021	2	NA	0	2024-06-05
HD12aCFD0021	3	NA	0	2024-06-05
HD12aCFD0021	3	NA	0	2024-06-05
HD12aCFD0021	2	NA	0	2024-06-05
HD12aCFD0022	0	NA	0	2024-06-05
HD12aCFD0022	0	NA	0	2024-06-05
HD12aCFD0022	0	disc appears split	0	2024-06-05
HD12aCFD0022	0	NA	0	2024-06-05
HD12aCFD0022	0	irregular shape	0	2024-06-05
HD12aCFD0022	0	irregular shape	0	2024-06-05
HD12aCFD0025	0	NA	0	2024-06-05
HD12aCFD0025	0	NA	0	2024-06-05
HD12aCFD0026	NA	NA	-3	2024-06-05
HD12aCFD0026	NA	NA	-3	2024-06-05
HD12aCFD0037	0	NA	-1	2024-06-05
HD12aCFD0037	0	NA	-1	2024-06-05
HD12aCFD0039	0	NA	0	2024-06-05
HD12aCFD0039	0	NA	0	2024-06-05
HD12aCFD0039	0	NA	0	2024-06-05
HD12aCFD0039	0	NA	0	2024-06-05
HD12aCFD0039	0	NA	0	2024-06-05
HD12aCFD0039	0	NA	0	2024-06-05
HD12aCFD0039	0	NA	0	2024-06-05
HD12aCFD0039	0	NA	0	2024-06-05
HD12aCFD0007	0	NA	0	2024-06-05
HD12aCFD0007	0	NA	0	2024-06-05
HD12aCFD0007	0	only one disc	0	2024-06-05
HD12aCFD0007	0	only one disc	0	2024-06-05
HD12aCFD0007	0	NA	0	2024-06-05
HD12aCFD0007	0	NA	0	2024-06-05
HD12aCFD0007	0	only one disc	0	2024-06-05
HD12aCFD0007	0	NA	0	2024-06-05
HD12aCFD0007	0	NA	0	2024-06-05
HD12aCFD0005	NA	NA	-3	2024-06-05
HD12aCFD0005	NA	NA	-3	2024-06-05
HD12aCFD0005	NA	NA	-3	2024-06-05
HD12aCFD0005	NA	NA	-3	2024-06-05
HD12aCFD0005	NA	NA	-3	2024-06-05
HD12aCFD0005	NA	NA	-3	2024-06-05
HD12aCFD0005	NA	NA	-3	2024-06-05
HD12aCFD0005	NA	NA	-3	2024-06-05
HD12aCFD0005	NA	NA	-3	2024-06-05
HD12aCFD0005	NA	NA	-3	2024-06-05
HD12aCFD0005	NA	NA	-3	2024-06-05
HD12aCFD0005	NA	NA	-3	2024-06-05
HD12aCFD0012	0	NA	0	2024-06-06
HD12aCFD0012	0	NA	0	2024-06-06
HD12aCFD0012	0	NA	0	2024-06-06
HD12aCFD0012	0	NA	0	2024-06-06
HD12aCFD0012	0	NA	0	2024-06-06
HD12aCFD0012	0	NA	0	2024-06-06
HD12aCFD0012	0	NA	0	2024-06-06
HD12aCFD0012	0	NA	0	2024-06-06
HD12aCFD0012	0	NA	0	2024-06-06
HD12aCFD0012	0	NA	0	2024-06-06
HD12aCFD0012	0	NA	0	2024-06-06
HD12aCFD0012	0	NA	0	2024-06-06
HD12aCFD0012	0	NA	0	2024-06-06
HD12aCFD0012	0	NA	0	2024-06-06
HD12aCFD0012	0	NA	0	2024-06-06
HD12aCFD0012	0	NA	0	2024-06-06
HD12aCFD0013	0	NA	0	2024-06-06
HD12aCFD0013	0	NA	0	2024-06-06
HD12aCFD0013	0	NA	0	2024-06-06
HD12aCFD0013	0	NA	0	2024-06-06
HD12aCFD0013	0	NA	0	2024-06-06
HD12aCFD0013	0	NA	0	2024-06-06
HD12aCFD0013	0	NA	0	2024-06-06
HD12aCFD0013	0	NA	0	2024-06-06
HD12aCFD0013	0	NA	0	2024-06-06
HD12aCFD0013	2	NA	0	2024-06-06
HD12aCFD0013	0	NA	0	2024-06-06
HD12aCFD0013	0	NA	0	2024-06-06
HD12aCFD0013	0	NA	0	2024-06-06
HD12aCFD0013	0	NA	0	2024-06-06
HD12aCFD0013	0	NA	0	2024-06-06
HD12aCFD0015	0	NA	0	2024-06-06
HD12aCFD0015	0	NA	0	2024-06-06
HD12aCFD0015	0	NA	0	2024-06-06
HD12aCFD0015	0	NA	0	2024-06-06
HD12aCFD0015	0	NA	0	2024-06-06
HD12aCFD0015	0	NA	0	2024-06-06
HD12aCFD0015	0	NA	0	2024-06-06
HD12aCFD0015	0	NA	0	2024-06-06
HD12aCFD0015	0	NA	0	2024-06-06
HD12aCFD0015	0	NA	0	2024-06-06
HD12aCFD0015	0	NA	0	2024-06-06
HD12aCFD0015	0	NA	0	2024-06-06
HD12aCFD0015	0	NA	0	2024-06-06
HD12aCFD0015	0	NA	0	2024-06-06
HD12aCFD0018	0	NA	0	2024-06-06
HD12aCFD0018	0	NA	0	2024-06-06
HD12aCFD0018	0	NA	0	2024-06-06
HD12aCFD0018	0	NA	0	2024-06-06
HD12aCFD0037	0	NA	-1	2024-06-06
HD12aCFD0037	0	NA	-1	2024-06-06
HD12aCFD0037	0	NA	0	2024-06-06
HD12aCFD0037	0	NA	0	2024-06-06
HD12aCFD0037	0	NA	-1	2024-06-06
HD12aCFD0037	0	NA	0	2024-06-06
HD12aCFD0037	0	NA	-1	2024-06-06
HD12aCFD0037	0	NA	-1	2024-06-06
HD12aCFD0037	0	NA	-1	2024-06-06
HD12aCFD0037	0	NA	-1	2024-06-06
HD12aCFD0037	0	NA	0	2024-06-06
HD12aCFD0037	0	NA	-1	2024-06-06
HD12aCFD0038	3	NA	0	2024-06-06
HD12aCFD0038	3	NA	-1	2024-06-06
HD12aCFD0039	0	NA	0	2024-06-06
HD12aCFD0039	0	NA	0	2024-06-06
HD12aCFD0039	0	NA	0	2024-06-06
HD12aCFD0039	0	NA	0	2024-06-06
HD12aCFD0039	0	NA	0	2024-06-06
HD12aCFD0039	0	NA	0	2024-06-06
HD12aCFD0039	0	NA	0	2024-06-06
HD12aCFD0039	0	NA	0	2024-06-06
HD12aCFD0039	0	NA	0	2024-06-06
HD12aCFD0039	0	NA	0	2024-06-06
HD12aCFD0039	0	NA	0	2024-06-06
HD12aCFD0039	0	NA	0	2024-06-06
HD12aCFD0039	0	NA	0	2024-06-06
HD12aCFD0039	0	NA	0	2024-06-06
HD12aCFD0039	0	NA	0	2024-06-06
HD12aCFD0039	0	NA	0	2024-06-06
HD12aCFD0039	0	NA	0	2024-06-06
HD12aCFD0039	0	NA	0	2024-06-06
HD12aCFD0039	0	NA	0	2024-06-06
HD12aCFD0039	0	NA	0	2024-06-06
HD12aCFD0039	0	NA	0	2024-06-06
HD12aCFD0039	0	NA	0	2024-06-06
HD12aCFD0017	0	NA	0	2024-06-06
HD12aCFD0017	0	NA	0	2024-06-06
HD12aCFD0025	0	NA	0	2024-06-06
HD12aCFD0025	0	NA	0	2024-06-06
HD12aCFD0038	3	NA	0	2024-06-06
HD12aCFD0038	3	NA	0	2024-06-06
HD12aCFD0038	3	NA	-1	2024-06-06
HD12aCFD0038	2	NA	-1	2024-06-06
HD12aCFD0040	0	NA	0	2024-06-06
HD12aCFD0040	0	NA	0	2024-06-06
HD12aCFD0013	0	NA	0	2024-06-07
HD12aCFD0013	0	NA	0	2024-06-07
HD12aCFD0013	0	NA	0	2024-06-07
HD12aCFD0013	0	NA	0	2024-06-07
HD12aCFD0013	0	NA	0	2024-06-07
HD12aCFD0013	0	NA	0	2024-06-07
HD12aCFD0013	0	NA	0	2024-06-07
HD12aCFD0013	0	NA	0	2024-06-07
HD12aCFD0013	0	NA	0	2024-06-07
HD12aCFD0013	0	NA	0	2024-06-07
HD12aCFD0013	0	NA	0	2024-06-07
HD12aCFD0013	0	NA	0	2024-06-07
HD12aCFD0013	0	NA	0	2024-06-07
HD12aCFD0013	0	NA	0	2024-06-07
HD12aCFD0017	0	NA	0	2024-06-07
HD12aCFD0017	0	NA	0	2024-06-07
HD12aCFD0017	0	NA	0	2024-06-07
HD12aCFD0017	0	NA	0	2024-06-07
HD12aCFD0017	0	NA	0	2024-06-07
HD12aCFD0017	0	NA	0	2024-06-07
HD12aCFD0017	0	NA	0	2024-06-07
HD12aCFD0017	0	NA	0	2024-06-07
HD12aCFD0017	0	NA	0	2024-06-07
HD12aCFD0017	0	NA	0	2024-06-07
HD12aCFD0034	0	premature evasion?	1	2024-06-07
HD12aCFD0034	0	toxic?	-1	2024-06-07
HD12aCFD0034	0	premature evasion?	1	2024-06-07
HD12aCFD0034	0	premature evasion?	1	2024-06-07
HD12aCFD0038	2	NA	0	2024-06-07
HD12aCFD0038	2	NA	0	2024-06-07
HD12aCFD0038	2	NA	-1	2024-06-07
HD12aCFD0038	1	NA	-1	2024-06-07
HD12aCFD0038	1	NA	-1	2024-06-07
HD12aCFD0038	1	NA	-1	2024-06-07
HD12aCFD0038	2	NA	-1	2024-06-07
HD12aCFD0038	3	NA	-1	2024-06-07
HD12aCFD0038	3	NA	-1	2024-06-07
HD12aCFD0038	2	NA	-1	2024-06-07
HD12aCFD0003	3	insertion at attP40	0	2024-06-08
HD12aCFD0003	3	insertion at attP40	0	2024-06-08
HD12aCFD0003	2	insertion at attP40	0	2024-06-08
HD12aCFD0003	3	insertion at attP40	0	2024-06-08
HD12aCFD0009	0	NA	0	2024-06-08
HD12aCFD0009	0	NA	0	2024-06-08
HD12aCFD0009	0	NA	0	2024-06-08
HD12aCFD0009	0	NA	0	2024-06-08
HD12aCFD0009	0	NA	0	2024-06-08
HD12aCFD0009	0	NA	0	2024-06-08
HD12aCFD0009	0	NA	0	2024-06-08
HD12aCFD0009	0	NA	0	2024-06-08
HD12aCFD0009	0	NA	0	2024-06-08
HD12aCFD0009	0	NA	0	2024-06-08
HD12aCFD0009	0	NA	0	2024-06-08
HD12aCFD0009	0	NA	0	2024-06-08
HD12aCFD0009	0	NA	0	2024-06-08
HD12aCFD0009	0	NA	0	2024-06-08
HD12aCFD0018	0	NA	0	2024-06-08
HD12aCFD0018	0	NA	0	2024-06-08
HD12aCFD0018	0	NA	0	2024-06-08
HD12aCFD0018	0	NA	0	2024-06-08
HD12aCFD0018	0	NA	0	2024-06-08
HD12aCFD0018	0	NA	0	2024-06-08
HD12aCFD0018	0	NA	0	2024-06-08
HD12aCFD0018	0	NA	0	2024-06-08
HD12aCFD0018	0	NA	0	2024-06-08
HD12aCFD0018	0	NA	0	2024-06-08
HD12aCFD0003	3	insertion at attP40	0	2024-06-10
HD12aCFD0003	3	insertion at attP40	0	2024-06-10
HD12aCFD0003	3	insertion at attP40	0	2024-06-10
HD12aCFD0003	3	insertion at attP40	0	2024-06-10
HD12aCFD0003	2	insertion at attP40	0	2024-06-10
HD12aCFD0003	3	insertion at attP40	0	2024-06-10
HD12aCFD0003	2	insertion at attP40	0	2024-06-10
HD12aCFD0003	3	insertion at attP40	0	2024-06-10
HD12aCFD0003	3	insertion at attP40	0	2024-06-10
HD12aCFD0003	2	insertion at attP40	0	2024-06-10
HD12aCFD0003	3	insertion at attP40	0	2024-06-10
HD12aCFD0003	3	insertion at attP40	0	2024-06-10
HD12aCFD0030	0	NA	0	2024-06-10
HD12aCFD0030	0	NA	0	2024-06-10
HD12aCFD0041	3	NA	0	2024-06-10
HD12aCFD0041	3	NA	0	2024-06-10
HD12aCFD0041	1	NA	0	2024-06-10
HD12aCFD0041	1	NA	0	2024-06-10
HD12aCFD0041	3	NA	0	2024-06-10
HD12aCFD0041	2	NA	0	2024-06-10
HD12aCFD0041	3	NA	0	2024-06-10
HD12aCFD0041	3	NA	0	2024-06-10
HD12aCFD0041	3	NA	0	2024-06-10
HD12aCFD0041	2	NA	0	2024-06-10
HD12aCFD0043	0	NA	0	2024-06-10
HD12aCFD0043	0	NA	0	2024-06-10
HD12aCFD0043	0	NA	0	2024-06-10
HD12aCFD0043	0	NA	0	2024-06-10
HD12aCFD0043	0	NA	0	2024-06-10
HD12aCFD0043	0	NA	0	2024-06-10
HD12aCFD0043	0	NA	0	2024-06-10
HD12aCFD0043	0	NA	0	2024-06-10
HD12aCFD0043	0	NA	0	2024-06-10
HD12aCFD0043	0	NA	0	2024-06-10
HD12aCFD0043	0	NA	0	2024-06-10
HD12aCFD0043	0	NA	0	2024-06-10
HD12aCFD0048	2	NA	0	2024-06-10
HD12aCFD0048	1	NA	0	2024-06-10
HD12aCFD0048	2	NA	0	2024-06-10
HD12aCFD0048	1	NA	0	2024-06-10
HD12aCFD0048	1	NA	0	2024-06-10
HD12aCFD0048	1	NA	0	2024-06-10
HD12aCFD0048	1	NA	0	2024-06-10
HD12aCFD0048	1	NA	0	2024-06-10
HD12aCFD0048	2	NA	0	2024-06-10
HD12aCFD0048	1	NA	0	2024-06-10
HD12aCFD0048	2	NA	0	2024-06-10
HD12aCFD0048	3	NA	0	2024-06-10
HD12aCFD0053	2	NA	0	2024-06-10
HD12aCFD0053	2	NA	0	2024-06-10
HD12aCFD0053	2	NA	0	2024-06-10
HD12aCFD0053	2	NA	0	2024-06-10
HD12aCFD0053	3	NA	0	2024-06-10
HD12aCFD0053	2	NA	0	2024-06-10
HD12aCFD0053	2	NA	0	2024-06-10
HD12aCFD0053	1	NA	0	2024-06-10
HD12aCFD0053	3	NA	0	2024-06-10
HD12aCFD0053	3	NA	0	2024-06-10
HD12aCFD0053	2	NA	0	2024-06-10
HD12aCFD0053	2	NA	0	2024-06-10
HD12aCFD0053	2	NA	0	2024-06-10
HD12aCFD0053	3	NA	0	2024-06-10
HD12aCFD0053	3	NA	0	2024-06-10
HD12aCFD0053	2	NA	0	2024-06-10
HD12aCFD0053	3	NA	0	2024-06-10
HD12aCFD0053	2	NA	0	2024-06-10
HD12aCFD0053	3	NA	0	2024-06-10
HD12aCFD0053	3	NA	0	2024-06-10
HD12aCFD0053	3	NA	0	2024-06-10
HD12aCFD0053	1	NA	0	2024-06-10
HD12aCFD0054	0	NA	0	2024-06-10
HD12aCFD0054	0	NA	0	2024-06-10
HD12aCFD0054	0	NA	0	2024-06-10
HD12aCFD0054	0	NA	0	2024-06-10
HD12aCFD0054	0	NA	0	2024-06-10
HD12aCFD0054	0	NA	0	2024-06-10
HD12aCFD0054	0	NA	0	2024-06-10
HD12aCFD0054	0	NA	0	2024-06-10
HD12aCFD0054	0	NA	0	2024-06-10
HD12aCFD0054	0	NA	0	2024-06-10
HD12aCFD0054	0	NA	0	2024-06-10
HD12aCFD0054	0	NA	0	2024-06-10
HD12aCFD0054	0	NA	0	2024-06-10
HD12aCFD0054	0	NA	0	2024-06-10
HD12aCFD0054	0	NA	0	2024-06-10
HD12aCFD0054	0	NA	0	2024-06-10
HD12aCFD0054	0	NA	0	2024-06-10
HD12aCFD0054	0	split disc	-2	2024-06-10
HD12aCFD0056	0	NA	0	2024-06-10
HD12aCFD0056	0	NA	0	2024-06-10
HD12aCFD0056	0	NA	0	2024-06-10
HD12aCFD0056	0	NA	0	2024-06-10
HD12aCFD0056	0	NA	0	2024-06-10
HD12aCFD0056	0	NA	0	2024-06-10
HD12aCFD0056	0	NA	0	2024-06-10
HD12aCFD0056	0	NA	0	2024-06-10
HD12aCFD0056	0	NA	0	2024-06-10
HD12aCFD0056	0	NA	0	2024-06-10
HD12aCFD0056	0	NA	0	2024-06-10
HD12aCFD0056	0	NA	0	2024-06-10
HD12aCFD0056	0	NA	0	2024-06-10
HD12aCFD0056	0	NA	0	2024-06-10
HD12aCFD0056	0	NA	0	2024-06-10
HD12aCFD0056	0	NA	0	2024-06-10
HD12aCFD0056	0	NA	0	2024-06-10
HD12aCFD0056	0	NA	0	2024-06-10
HD12aCFD0056	0	NA	0	2024-06-10
HD12aCFD0056	0	NA	0	2024-06-10
HD12aCFD0057	3	NA	0	2024-06-10
HD12aCFD0057	3	NA	0	2024-06-10
HD12aCFD0057	3	NA	0	2024-06-10
HD12aCFD0057	2	NA	0	2024-06-10
HD12aCFD0057	2	NA	0	2024-06-10
HD12aCFD0057	2	NA	0	2024-06-10
HD12aCFD0057	2	NA	0	2024-06-10
HD12aCFD0057	3	NA	0	2024-06-10
HD12aCFD0057	3	NA	0	2024-06-10
HD12aCFD0057	2	NA	0	2024-06-10
HD12aCFD0057	2	NA	0	2024-06-10
HD12aCFD0057	2	NA	0	2024-06-10
HD12aCFD0057	3	NA	0	2024-06-10
HD12aCFD0057	2	NA	0	2024-06-10
HD12aCFD0057	3	NA	0	2024-06-10
HD12aCFD0057	2	NA	0	2024-06-10
HD12aCFD0057	2	NA	0	2024-06-10
HD12aCFD0057	2	NA	0	2024-06-10
HD12aCFD0057	1	NA	0	2024-06-10
HD12aCFD0057	1	NA	0	2024-06-10
HD12aCFD0062	0	NA	0	2024-06-10
HD12aCFD0062	0	NA	0	2024-06-10
HD12aCFD0062	0	NA	0	2024-06-10
HD12aCFD0062	0	NA	0	2024-06-10
HD12aCFD0062	0	weaker along DV boundary?	0	2024-06-10
HD12aCFD0062	0	weaker along DV boundary?	0	2024-06-10
HD12aCFD0062	0	weaker along DV boundary?	0	2024-06-10
HD12aCFD0062	0	weaker along DV boundary?	0	2024-06-10
HD12aCFD0062	0	weaker along DV boundary?	0	2024-06-10
HD12aCFD0062	0	weaker along DV boundary?	0	2024-06-10
HD12aCFD0062	0	NA	0	2024-06-10
HD12aCFD0062	0	NA	0	2024-06-10
HD12aCFD0062	0	weaker along DV boundary?	0	2024-06-10
HD12aCFD0062	0	weaker along DV boundary?	0	2024-06-10
HD12aCFD0041	3	NA	0	2024-06-10
HD12aCFD0041	3	NA	0	2024-06-10
HD12aCFD0048	2	NA	0	2024-06-10
HD12aCFD0048	2	NA	0	2024-06-10
HD12aCFD0048	2	NA	0	2024-06-10
HD12aCFD0048	1	NA	0	2024-06-10
HD12aCFD0048	1	NA	0	2024-06-10
HD12aCFD0048	2	NA	0	2024-06-10
HD12aCFD0048	1	NA	0	2024-06-10
HD12aCFD0048	1	NA	0	2024-06-10
HD12aCFD0058	0	NA	0	2024-06-10
HD12aCFD0058	0	NA	0	2024-06-10
HD12aCFD0058	0	NA	0	2024-06-10
HD12aCFD0058	0	NA	0	2024-06-10
HD12aCFD0058	0	NA	0	2024-06-10
HD12aCFD0058	0	NA	0	2024-06-10
HD12aCFD0041	3	NA	0	2024-06-11
HD12aCFD0041	3	NA	0	2024-06-11
HD12aCFD0041	2	NA	0	2024-06-11
HD12aCFD0041	2	NA	0	2024-06-11
HD12aCFD0041	3	NA	0	2024-06-11
HD12aCFD0041	2	NA	0	2024-06-11
HD12aCFD0041	2	NA	0	2024-06-11
HD12aCFD0041	2	NA	0	2024-06-11
HD12aCFD0041	3	NA	0	2024-06-11
HD12aCFD0041	2	NA	0	2024-06-11
HD12aCFD0041	2	NA	0	2024-06-11
HD12aCFD0041	1	NA	0	2024-06-11
HD12aCFD0042	0	NA	0	2024-06-11
HD12aCFD0042	0	NA	0	2024-06-11
HD12aCFD0042	0	NA	0	2024-06-11
HD12aCFD0042	0	NA	0	2024-06-11
HD12aCFD0042	0	NA	0	2024-06-11
HD12aCFD0042	0	NA	0	2024-06-11
HD12aCFD0042	0	NA	0	2024-06-11
HD12aCFD0042	0	NA	0	2024-06-11
HD12aCFD0042	0	NA	0	2024-06-11
HD12aCFD0042	0	NA	0	2024-06-11
HD12aCFD0042	0	NA	0	2024-06-11
HD12aCFD0042	0	NA	0	2024-06-11
HD12aCFD0042	0	NA	0	2024-06-11
HD12aCFD0042	0	NA	0	2024-06-11
HD12aCFD0045	0	maybe DV boundary weaker?	0	2024-06-11
HD12aCFD0045	0	maybe DV boundary weaker?	0	2024-06-11
HD12aCFD0045	0	maybe DV boundary weaker?	0	2024-06-11
HD12aCFD0045	0	maybe DV boundary weaker?	0	2024-06-11
HD12aCFD0045	0	maybe DV boundary weaker?	0	2024-06-11
HD12aCFD0045	0	maybe DV boundary weaker?	0	2024-06-11
HD12aCFD0045	0	maybe DV boundary weaker?	0	2024-06-11
HD12aCFD0045	0	maybe DV boundary weaker?	0	2024-06-11
HD12aCFD0045	0	NA	0	2024-06-11
HD12aCFD0045	0	NA	0	2024-06-11
HD12aCFD0047	0	maybe DV boundary weaker?	0	2024-06-11
HD12aCFD0047	0	maybe DV boundary weaker?	0	2024-06-11
HD12aCFD0050	2	predominantly smaller clones	0	2024-06-11
HD12aCFD0050	2	predominantly smaller clones	0	2024-06-11
HD12aCFD0050	2	predominantly smaller clones	0	2024-06-11
HD12aCFD0050	2	predominantly smaller clones	0	2024-06-11
HD12aCFD0050	3	predominantly smaller clones	0	2024-06-11
HD12aCFD0050	2	predominantly smaller clones	-1	2024-06-11
HD12aCFD0050	2	predominantly smaller clones	-1	2024-06-11
HD12aCFD0050	2	predominantly smaller clones	0	2024-06-11
HD12aCFD0050	2	predominantly smaller clones	0	2024-06-11
HD12aCFD0050	2	predominantly smaller clones	0	2024-06-11
HD12aCFD0050	2	predominantly smaller clones	0	2024-06-11
HD12aCFD0050	2	predominantly smaller clones	0	2024-06-11
HD12aCFD0050	2	predominantly smaller clones	0	2024-06-11
HD12aCFD0050	1	predominantly smaller clones	0	2024-06-11
HD12aCFD0050	2	predominantly smaller clones	-1	2024-06-11
HD12aCFD0050	2	predominantly smaller clones	0	2024-06-11
HD12aCFD0055	0	NA	0	2024-06-11
HD12aCFD0055	0	NA	0	2024-06-11
HD12aCFD0055	0	NA	0	2024-06-11
HD12aCFD0055	0	NA	0	2024-06-11
HD12aCFD0055	0	NA	0	2024-06-11
HD12aCFD0055	0	NA	0	2024-06-11
HD12aCFD0055	0	NA	0	2024-06-11
HD12aCFD0055	0	NA	0	2024-06-11
HD12aCFD0055	0	NA	0	2024-06-11
HD12aCFD0055	0	NA	0	2024-06-11
HD12aCFD0055	0	NA	0	2024-06-11
HD12aCFD0055	0	NA	0	2024-06-11
HD12aCFD0055	0	NA	0	2024-06-11
HD12aCFD0055	0	NA	0	2024-06-11
HD12aCFD0055	0	NA	0	2024-06-11
HD12aCFD0055	0	NA	0	2024-06-11
HD12aCFD0058	0	pouch elongated	-1	2024-06-11
HD12aCFD0058	0	NA	0	2024-06-11
HD12aCFD0058	0	NA	-1	2024-06-11
HD12aCFD0058	0	NA	-1	2024-06-11
HD12aCFD0058	0	pouch elongated	-1	2024-06-11
HD12aCFD0058	0	NA	0	2024-06-11
HD12aCFD0058	0	NA	-1	2024-06-11
HD12aCFD0058	0	NA	0	2024-06-11
HD12aCFD0058	0	NA	0	2024-06-11
HD12aCFD0058	0	NA	0	2024-06-11
HD12aCFD0058	0	pouch elongated	-1	2024-06-11
HD12aCFD0058	0	pouch elongated	-1	2024-06-11
HD12aCFD0058	0	NA	-1	2024-06-11
HD12aCFD0058	0	pouch elongated	0	2024-06-11
HD12aCFD0060	0	DV boundary strongly reduced	-1	2024-06-11
HD12aCFD0060	0	DV boundary strongly reduced	-1	2024-06-11
HD12aCFD0060	0	DV boundary strongly reduced	-1	2024-06-11
HD12aCFD0060	1	DV boundary strongly reduced	-1	2024-06-11
HD12aCFD0063	0	NA	-1	2024-06-11
HD12aCFD0063	0	NA	-1	2024-06-11
HD12aCFD0063	0	NA	0	2024-06-11
HD12aCFD0063	0	NA	0	2024-06-11
HD12aCFD0063	0	NA	-1	2024-06-11
HD12aCFD0063	0	NA	-1	2024-06-11
HD12aCFD0045	0	DV boundary mildly reduced	0	2024-06-11
HD12aCFD0045	0	DV boundary mildly reduced	0	2024-06-11
HD12aCFD0045	0	DV boundary mildly reduced	0	2024-06-11
HD12aCFD0045	0	DV boundary mildly reduced	0	2024-06-11
HD12aCFD0045	0	NA	0	2024-06-11
HD12aCFD0045	0	NA	0	2024-06-11
HD12aCFD0045	0	DV boundary mildly reduced	0	2024-06-11
HD12aCFD0045	0	DV boundary mildly reduced	0	2024-06-11
HD12aCFD0047	0	NA	0	2024-06-11
HD12aCFD0047	0	NA	0	2024-06-11
HD12aCFD0047	0	NA	0	2024-06-11
HD12aCFD0047	0	NA	0	2024-06-11
HD12aCFD0047	0	NA	0	2024-06-11
HD12aCFD0047	0	NA	0	2024-06-11
HD12aCFD0047	0	NA	0	2024-06-11
HD12aCFD0047	0	NA	0	2024-06-11
HD12aCFD0051	0	NA	-2	2024-06-11
HD12aCFD0051	0	NA	-2	2024-06-11
HD12aCFD0051	0	NA	-2	2024-06-11
HD12aCFD0051	0	NA	-2	2024-06-11
HD12aCFD0051	0	NA	-2	2024-06-11
HD12aCFD0051	0	NA	-2	2024-06-11
HD12aCFD0059	0	NA	-1	2024-06-11
HD12aCFD0059	2	NA	-1	2024-06-11
HD12aCFD0060	0	NA	0	2024-06-11
HD12aCFD0060	0	NA	-1	2024-06-11
HD12aCFD0060	0	NA	-2	2024-06-11
HD12aCFD0060	0	NA	-2	2024-06-11
HD12aCFD0060	0	NA	-2	2024-06-11
HD12aCFD0060	0	NA	-2	2024-06-11
HD12aCFD0061	0	NA	0	2024-06-11
HD12aCFD0061	0	NA	0	2024-06-11
HD12aCFD0061	0	NA	0	2024-06-11
HD12aCFD0061	0	NA	-1	2024-06-11
HD12aCFD0061	0	NA	-1	2024-06-11
HD12aCFD0061	0	NA	0	2024-06-11
HD12aCFD0063	0	NA	0	2024-06-11
HD12aCFD0063	0	NA	0	2024-06-11
HD12aCFD0030	0	NA	0	2024-06-11
HD12aCFD0030	0	NA	0	2024-06-11
HD12aCFD0046	0	irregular shape; folded; toxic	-1	2024-06-12
HD12aCFD0046	0	irregular shape; folded; toxic	-1	2024-06-12
HD12aCFD0047	0	NA	0	2024-06-12
HD12aCFD0047	0	NA	0	2024-06-12
HD12aCFD0047	0	NA	0	2024-06-12
HD12aCFD0047	0	NA	0	2024-06-12
HD12aCFD0047	0	NA	0	2024-06-12
HD12aCFD0047	0	NA	0	2024-06-12
HD12aCFD0047	0	NA	0	2024-06-12
HD12aCFD0047	0	NA	0	2024-06-12
HD12aCFD0051	0	NA	-2	2024-06-12
HD12aCFD0051	0	NA	-2	2024-06-12
HD12aCFD0051	0	NA	-2	2024-06-12
HD12aCFD0051	0	NA	-2	2024-06-12
HD12aCFD0051	0	NA	-2	2024-06-12
HD12aCFD0051	0	NA	-2	2024-06-12
HD12aCFD0051	0	NA	-2	2024-06-12
HD12aCFD0051	0	NA	-2	2024-06-12
HD12aCFD0051	0	NA	-2	2024-06-12
HD12aCFD0051	0	NA	-2	2024-06-12
HD12aCFD0051	0	NA	-2	2024-06-12
HD12aCFD0051	0	NA	-2	2024-06-12
HD12aCFD0059	1	NA	-1	2024-06-12
HD12aCFD0059	1	NA	-1	2024-06-12
HD12aCFD0059	0	NA	-1	2024-06-12
HD12aCFD0059	2	NA	-1	2024-06-12
HD12aCFD0059	0	NA	-1	2024-06-12
HD12aCFD0059	1	NA	-1	2024-06-12
HD12aCFD0060	0	DV boundary strongly reduced	0	2024-06-12
HD12aCFD0060	0	DV boundary strongly reduced	-1	2024-06-12
HD12aCFD0060	0	DV boundary strongly reduced	0	2024-06-12
HD12aCFD0060	0	DV boundary strongly reduced	0	2024-06-12
HD12aCFD0060	0	DV boundary strongly reduced	0	2024-06-12
HD12aCFD0060	0	DV boundary strongly reduced	0	2024-06-12
HD12aCFD0060	0	DV boundary strongly reduced	0	2024-06-12
HD12aCFD0060	0	DV boundary strongly reduced	-1	2024-06-12
HD12aCFD0060	0	DV boundary strongly reduced	0	2024-06-12
HD12aCFD0060	0	DV boundary strongly reduced	0	2024-06-12
HD12aCFD0060	0	DV boundary strongly reduced	-1	2024-06-12
HD12aCFD0060	0	DV boundary strongly reduced	-1	2024-06-12
HD12aCFD0061	0	NA	0	2024-06-12
HD12aCFD0061	0	NA	0	2024-06-12
HD12aCFD0061	0	NA	0	2024-06-12
HD12aCFD0061	0	NA	0	2024-06-12
HD12aCFD0061	0	NA	-1	2024-06-12
HD12aCFD0061	0	NA	0	2024-06-12
HD12aCFD0061	0	NA	0	2024-06-12
HD12aCFD0061	0	NA	-1	2024-06-12
HD12aCFD0061	0	NA	0	2024-06-12
HD12aCFD0061	0	NA	0	2024-06-12
HD12aCFD0061	0	NA	0	2024-06-12
HD12aCFD0061	0	NA	0	2024-06-12
HD12aCFD0071	0	NA	0	2024-06-12
HD12aCFD0071	0	NA	0	2024-06-12
HD12aCFD0071	0	NA	0	2024-06-12
HD12aCFD0071	0	NA	0	2024-06-12
HD12aCFD0080	0	NA	0	2024-06-12
HD12aCFD0080	0	NA	0	2024-06-12
HD12aCFD0080	0	NA	0	2024-06-12
HD12aCFD0080	0	NA	-1	2024-06-12
HD12aCFD0080	0	NA	0	2024-06-12
HD12aCFD0080	0	NA	0	2024-06-12
HD12aCFD0080	0	NA	0	2024-06-12
HD12aCFD0080	0	NA	0	2024-06-12
HD12aCFD0080	0	NA	-1	2024-06-12
HD12aCFD0080	0	NA	0	2024-06-12
HD12aCFD0080	0	NA	0	2024-06-12
HD12aCFD0080	0	NA	0	2024-06-12
HD12aCFD0080	0	NA	0	2024-06-12
HD12aCFD0080	0	NA	0	2024-06-12
HD12aCFD0085	0	NA	0	2024-06-12
HD12aCFD0085	0	NA	0	2024-06-12
HD12aCFD0085	0	NA	0	2024-06-12
HD12aCFD0085	0	NA	0	2024-06-12
HD12aCFD0085	0	NA	0	2024-06-12
HD12aCFD0085	0	NA	0	2024-06-12
HD12aCFD0085	0	NA	0	2024-06-12
HD12aCFD0085	0	NA	0	2024-06-12
HD12aCFD0085	0	NA	0	2024-06-12
HD12aCFD0085	0	NA	0	2024-06-12
HD12aCFD0085	0	NA	0	2024-06-12
HD12aCFD0085	0	NA	0	2024-06-12
HD12aCFD0090	3	NA	0	2024-06-12
HD12aCFD0090	3	NA	0	2024-06-12
HD12aCFD0090	2	NA	0	2024-06-12
HD12aCFD0090	2	NA	0	2024-06-12
HD12aCFD0090	3	NA	0	2024-06-12
HD12aCFD0090	3	NA	0	2024-06-12
HD12aCFD0090	3	NA	0	2024-06-12
HD12aCFD0090	1	NA	0	2024-06-12
HD12aCFD0090	2	NA	0	2024-06-12
HD12aCFD0090	2	NA	0	2024-06-12
HD12aCFD0090	3	NA	0	2024-06-12
HD12aCFD0090	3	NA	0	2024-06-12
HD12aCFD0046	2	irregular shape; folded; toxic	-2	2024-06-12
HD12aCFD0046	1	irregular shape; folded; toxic	-2	2024-06-12
HD12aCFD0063	0	NA	-2	2024-06-12
HD12aCFD0063	0	NA	-2	2024-06-12
HD12aCFD0063	1	NA	-1	2024-06-12
HD12aCFD0063	0	NA	-1	2024-06-12
HD12aCFD0063	0	NA	0	2024-06-12
HD12aCFD0063	0	NA	0	2024-06-12
HD12aCFD0063	1	small clones with twinspot	0	2024-06-12
HD12aCFD0063	0	NA	0	2024-06-12
HD12aCFD0071	0	NA	0	2024-06-12
HD12aCFD0071	0	NA	0	2024-06-12
HD12aCFD0071	0	NA	0	2024-06-12
HD12aCFD0071	0	NA	0	2024-06-12
HD12aCFD0071	0	NA	0	2024-06-12
HD12aCFD0071	0	NA	0	2024-06-12
HD12aCFD0071	0	NA	0	2024-06-12
HD12aCFD0071	0	NA	0	2024-06-12
HD12aCFD0071	0	NA	0	2024-06-12
HD12aCFD0071	0	NA	0	2024-06-12
HD12aCFD0069	0	NA	0	2024-06-12
HD12aCFD0069	0	NA	0	2024-06-12
HD12aCFD0069	0	NA	0	2024-06-12
HD12aCFD0069	0	NA	0	2024-06-12
HD12aCFD0069	0	NA	0	2024-06-12
HD12aCFD0069	0	NA	0	2024-06-12
HD12aCFD0069	0	NA	0	2024-06-12
HD12aCFD0069	0	NA	0	2024-06-12
HD12aCFD0085	0	NA	-1	2024-06-12
HD12aCFD0085	0	NA	-1	2024-06-12
HD12aCFD0085	0	NA	0	2024-06-12
HD12aCFD0085	0	NA	0	2024-06-12
HD12aCFD0085	0	NA	0	2024-06-12
HD12aCFD0085	0	NA	0	2024-06-12
HD12aCFD0085	0	NA	0	2024-06-12
HD12aCFD0085	0	NA	0	2024-06-12
HD12aCFD0085	0	NA	0	2024-06-12
HD12aCFD0085	0	NA	0	2024-06-12
HD12aCFD0085	0	NA	0	2024-06-12
HD12aCFD0085	0	misshaped	0	2024-06-12
HD12aCFD0044	0	only few GFP cells left; bloated intestine	-2	2024-06-13
HD12aCFD0044	0	only few GFP cells left; bloated intestine	-2	2024-06-13
HD12aCFD0044	0	only few GFP cells left; bloated intestine	-2	2024-06-13
HD12aCFD0044	0	only few GFP cells left; bloated intestine	-2	2024-06-13
HD12aCFD0044	0	only few GFP cells left; bloated intestine	-2	2024-06-13
HD12aCFD0044	0	only few GFP cells left; bloated intestine	-2	2024-06-13
HD12aCFD0059	1	not quite clear if CIMR	-1	2024-06-13
HD12aCFD0059	2	NA	-1	2024-06-13
HD12aCFD0059	1	not quite clear if CIMR	-1	2024-06-13
HD12aCFD0059	0	NA	-1	2024-06-13
HD12aCFD0059	1	not quite clear if CIMR	0	2024-06-13
HD12aCFD0059	1	not quite clear if CIMR	0	2024-06-13
HD12aCFD0059	1	not quite clear if CIMR	-1	2024-06-13
HD12aCFD0059	2	NA	-1	2024-06-13
HD12aCFD0064	0	NA	0	2024-06-13
HD12aCFD0064	0	deformed disc	0	2024-06-13
HD12aCFD0064	0	NA	0	2024-06-13
HD12aCFD0064	0	NA	0	2024-06-13
HD12aCFD0064	0	deformed disc	0	2024-06-13
HD12aCFD0064	0	deformed disc	0	2024-06-13
HD12aCFD0065	0	only few GFP cells left; bloated intestine	-2	2024-06-13
HD12aCFD0065	0	only few GFP cells left; bloated intestine	-2	2024-06-13
HD12aCFD0066	0	NA	0	2024-06-13
HD12aCFD0066	0	NA	0	2024-06-13
HD12aCFD0066	0	NA	0	2024-06-13
HD12aCFD0066	0	NA	0	2024-06-13
HD12aCFD0066	0	NA	0	2024-06-13
HD12aCFD0066	0	NA	0	2024-06-13
HD12aCFD0066	0	NA	0	2024-06-13
HD12aCFD0066	0	NA	0	2024-06-13
HD12aCFD0066	0	NA	0	2024-06-13
HD12aCFD0066	0	NA	0	2024-06-13
HD12aCFD0066	0	NA	0	2024-06-13
HD12aCFD0066	0	NA	0	2024-06-13
HD12aCFD0066	0	NA	0	2024-06-13
HD12aCFD0066	0	NA	0	2024-06-13
HD12aCFD0068	NA	NA	-3	2024-06-13
HD12aCFD0068	NA	NA	-3	2024-06-13
HD12aCFD0068	NA	NA	-3	2024-06-13
HD12aCFD0068	NA	NA	-3	2024-06-13
HD12aCFD0068	NA	NA	-3	2024-06-13
HD12aCFD0068	NA	NA	-3	2024-06-13
HD12aCFD0069	0	NA	0	2024-06-13
HD12aCFD0069	0	NA	0	2024-06-13
HD12aCFD0069	0	NA	0	2024-06-13
HD12aCFD0069	0	NA	0	2024-06-13
HD12aCFD0069	0	NA	0	2024-06-13
HD12aCFD0069	0	NA	0	2024-06-13
HD12aCFD0069	0	deformed disc	-1	2024-06-13
HD12aCFD0069	0	deformed disc	-1	2024-06-13
HD12aCFD0069	0	NA	0	2024-06-13
HD12aCFD0069	0	NA	0	2024-06-13
HD12aCFD0073	1	NA	-2	2024-06-13
HD12aCFD0073	1	NA	-2	2024-06-13
HD12aCFD0073	2	NA	-2	2024-06-13
HD12aCFD0073	2	NA	-2	2024-06-13
HD12aCFD0073	0	NA	-2	2024-06-13
HD12aCFD0073	0	NA	-2	2024-06-13
HD12aCFD0073	1	NA	-2	2024-06-13
HD12aCFD0073	0	NA	-2	2024-06-13
HD12aCFD0073	2	NA	-2	2024-06-13
HD12aCFD0073	2	NA	-2	2024-06-13
HD12aCFD0073	0	NA	-2	2024-06-13
HD12aCFD0073	0	NA	-2	2024-06-13
HD12aCFD0073	0	NA	-2	2024-06-13
HD12aCFD0073	2	NA	-2	2024-06-13
HD12aCFD0073	0	NA	-2	2024-06-13
HD12aCFD0073	2	NA	-2	2024-06-13
HD12aCFD0074	0	NA	0	2024-06-13
HD12aCFD0074	0	NA	0	2024-06-13
HD12aCFD0074	0	NA	0	2024-06-13
HD12aCFD0074	0	NA	0	2024-06-13
HD12aCFD0074	0	NA	0	2024-06-13
HD12aCFD0074	0	NA	0	2024-06-13
HD12aCFD0074	0	NA	0	2024-06-13
HD12aCFD0074	0	NA	0	2024-06-13
HD12aCFD0074	0	NA	0	2024-06-13
HD12aCFD0074	0	NA	0	2024-06-13
HD12aCFD0074	0	NA	0	2024-06-13
HD12aCFD0074	0	NA	0	2024-06-13
HD12aCFD0074	0	NA	0	2024-06-13
HD12aCFD0074	0	NA	0	2024-06-13
HD12aCFD0074	0	NA	0	2024-06-13
HD12aCFD0074	0	NA	0	2024-06-13
HD12aCFD0074	0	NA	0	2024-06-13
HD12aCFD0074	0	NA	0	2024-06-13
HD12aCFD0075	0	NA	0	2024-06-13
HD12aCFD0075	0	NA	0	2024-06-13
HD12aCFD0075	0	NA	0	2024-06-13
HD12aCFD0075	0	NA	0	2024-06-13
HD12aCFD0075	0	NA	0	2024-06-13
HD12aCFD0075	0	NA	0	2024-06-13
HD12aCFD0075	0	NA	0	2024-06-13
HD12aCFD0075	0	NA	0	2024-06-13
HD12aCFD0075	0	NA	0	2024-06-13
HD12aCFD0075	0	NA	0	2024-06-13
HD12aCFD0075	0	NA	0	2024-06-13
HD12aCFD0075	0	NA	0	2024-06-13
HD12aCFD0075	0	NA	0	2024-06-13
HD12aCFD0075	0	NA	0	2024-06-13
HD12aCFD0075	0	NA	0	2024-06-13
HD12aCFD0075	0	NA	0	2024-06-13
HD12aCFD0075	0	NA	0	2024-06-13
HD12aCFD0075	0	NA	0	2024-06-13
HD12aCFD0075	0	NA	0	2024-06-13
HD12aCFD0075	0	NA	0	2024-06-13
HD12aCFD0076	0	NA	0	2024-06-13
HD12aCFD0076	0	NA	0	2024-06-13
HD12aCFD0076	0	NA	0	2024-06-13
HD12aCFD0076	0	NA	0	2024-06-13
HD12aCFD0076	0	NA	0	2024-06-13
HD12aCFD0076	0	NA	0	2024-06-13
HD12aCFD0076	0	NA	0	2024-06-13
HD12aCFD0076	0	NA	0	2024-06-13
HD12aCFD0076	0	NA	0	2024-06-13
HD12aCFD0076	0	NA	0	2024-06-13
HD12aCFD0076	0	NA	0	2024-06-13
HD12aCFD0076	0	NA	0	2024-06-13
HD12aCFD0076	0	NA	0	2024-06-13
HD12aCFD0076	0	NA	0	2024-06-13
HD12aCFD0078	0	NA	0	2024-06-13
HD12aCFD0078	0	NA	0	2024-06-13
HD12aCFD0078	0	NA	0	2024-06-13
HD12aCFD0078	0	NA	0	2024-06-13
HD12aCFD0078	0	NA	0	2024-06-13
HD12aCFD0078	0	NA	0	2024-06-13
HD12aCFD0078	0	NA	0	2024-06-13
HD12aCFD0078	0	NA	0	2024-06-13
HD12aCFD0078	0	NA	0	2024-06-13
HD12aCFD0078	0	NA	0	2024-06-13
HD12aCFD0078	0	NA	0	2024-06-13
HD12aCFD0078	0	NA	0	2024-06-13
HD12aCFD0078	0	NA	0	2024-06-13
HD12aCFD0078	0	NA	0	2024-06-13
HD12aCFD0078	0	NA	0	2024-06-13
HD12aCFD0078	0	NA	0	2024-06-13
HD12aCFD0095	0	NA	0	2024-06-13
HD12aCFD0095	0	NA	0	2024-06-13
HD12aCFD0095	0	NA	0	2024-06-13
HD12aCFD0095	0	NA	0	2024-06-13
HD12aCFD0095	0	NA	0	2024-06-13
HD12aCFD0095	0	NA	0	2024-06-13
HD12aCFD0095	0	NA	0	2024-06-13
HD12aCFD0095	0	NA	0	2024-06-13
HD12aCFD0240	0	NA	0	2024-06-13
HD12aCFD0240	0	NA	0	2024-06-13
HD12aCFD0240	0	NA	0	2024-06-13
HD12aCFD0240	0	NA	0	2024-06-13
HD12aCFD0240	0	NA	0	2024-06-13
HD12aCFD0240	0	NA	0	2024-06-13
HD12aCFD0067	2	NA	0	2024-06-13
HD12aCFD0067	1	NA	0	2024-06-13
HD12aCFD0067	2	NA	0	2024-06-13
HD12aCFD0067	1	NA	0	2024-06-13
HD12aCFD0067	2	NA	0	2024-06-13
HD12aCFD0067	1	NA	0	2024-06-13
HD12aCFD0067	1	NA	0	2024-06-13
HD12aCFD0067	1	NA	0	2024-06-13
HD12aCFD0067	2	NA	0	2024-06-13
HD12aCFD0067	1	NA	0	2024-06-13
HD12aCFD0067	0	NA	0	2024-06-13
HD12aCFD0067	1	NA	0	2024-06-13
HD12aCFD0067	2	NA	0	2024-06-13
HD12aCFD0067	1	NA	0	2024-06-13
HD12aCFD0067	1	NA	0	2024-06-13
HD12aCFD0067	1	NA	0	2024-06-13
HD12aCFD0067	1	NA	0	2024-06-13
HD12aCFD0067	2	NA	0	2024-06-13
HD12aCFD0086	0	NA	0	2024-06-13
HD12aCFD0086	0	NA	0	2024-06-13
HD12aCFD0086	0	NA	0	2024-06-13
HD12aCFD0086	0	NA	0	2024-06-13
HD12aCFD0086	0	NA	0	2024-06-13
HD12aCFD0086	0	NA	0	2024-06-13
HD12aCFD0086	0	NA	0	2024-06-13
HD12aCFD0086	0	NA	0	2024-06-13
HD12aCFD0086	0	NA	0	2024-06-13
HD12aCFD0086	0	NA	0	2024-06-13
HD12aCFD0086	0	NA	0	2024-06-13
HD12aCFD0086	0	NA	0	2024-06-13
HD12aCFD0086	0	NA	0	2024-06-13
HD12aCFD0086	0	NA	0	2024-06-13
HD12aCFD0086	0	NA	0	2024-06-13
HD12aCFD0086	0	NA	0	2024-06-13
HD12aCFD0086	0	NA	0	2024-06-13
HD12aCFD0086	0	NA	0	2024-06-13
HD12aCFD0086	0	NA	0	2024-06-13
HD12aCFD0086	0	NA	0	2024-06-13
HD12aCFD0089	0	NA	0	2024-06-13
HD12aCFD0089	0	NA	0	2024-06-13
HD12aCFD0089	0	NA	0	2024-06-13
HD12aCFD0089	0	NA	0	2024-06-13
HD12aCFD0095	0	NA	0	2024-06-13
HD12aCFD0095	0	NA	0	2024-06-13
HD12aCFD0095	0	NA	0	2024-06-13
HD12aCFD0095	0	NA	0	2024-06-13
HD12aCFD0095	0	NA	0	2024-06-13
HD12aCFD0095	0	NA	0	2024-06-13
HD12aCFD0095	0	NA	0	2024-06-13
HD12aCFD0095	0	NA	0	2024-06-13
HD12aCFD0095	0	NA	0	2024-06-13
HD12aCFD0095	0	NA	0	2024-06-13
HD12aCFD0101	0	NA	0	2024-06-13
HD12aCFD0101	0	NA	0	2024-06-13
HD12aCFD0101	0	NA	0	2024-06-13
HD12aCFD0101	0	NA	0	2024-06-13
HD12aCFD0101	0	NA	0	2024-06-13
HD12aCFD0101	0	NA	0	2024-06-13
HD12aCFD0101	0	NA	0	2024-06-13
HD12aCFD0101	0	NA	0	2024-06-13
HD12aCFD0101	0	NA	0	2024-06-13
HD12aCFD0101	0	NA	0	2024-06-13
HD12aCFD0101	0	NA	0	2024-06-13
HD12aCFD0101	0	NA	0	2024-06-13
HD12aCFD0101	0	NA	0	2024-06-13
HD12aCFD0101	0	NA	0	2024-06-13
HD12aCFD0109	0	NA	0	2024-06-13
HD12aCFD0109	0	NA	0	2024-06-13
HD12aCFD0109	0	NA	0	2024-06-13
HD12aCFD0109	0	NA	0	2024-06-13
HD12aCFD0240	0	NA	-1	2024-06-13
HD12aCFD0240	0	NA	-1	2024-06-13
HD12aCFD0044	0	NA	-2	2024-06-13
HD12aCFD0044	0	NA	-2	2024-06-13
HD12aCFD0046	1	NA	-1	2024-06-13
HD12aCFD0046	1	NA	-1	2024-06-13
HD12aCFD0046	2	NA	-1	2024-06-13
HD12aCFD0046	1	see lethality comment!	-1	2024-06-13
HD12aCFD0064	0	NA	0	2024-06-13
HD12aCFD0064	0	NA	0	2024-06-13
HD12aCFD0064	0	NA	0	2024-06-13
HD12aCFD0064	0	NA	-1	2024-06-13
HD12aCFD0064	0	NA	0	2024-06-13
HD12aCFD0064	0	NA	0	2024-06-13
HD12aCFD0064	0	NA	-1	2024-06-13
HD12aCFD0064	0	NA	-1	2024-06-13
HD12aCFD0083	0	NA	0	2024-06-14
HD12aCFD0083	0	NA	0	2024-06-14
HD12aCFD0083	0	NA	0	2024-06-14
HD12aCFD0083	0	NA	0	2024-06-14
HD12aCFD0083	0	NA	0	2024-06-14
HD12aCFD0083	0	NA	0	2024-06-14
HD12aCFD0083	0	NA	0	2024-06-14
HD12aCFD0083	0	NA	0	2024-06-14
HD12aCFD0083	0	NA	0	2024-06-14
HD12aCFD0083	0	NA	0	2024-06-14
HD12aCFD0083	0	NA	0	2024-06-14
HD12aCFD0083	0	NA	0	2024-06-14
HD12aCFD0083	0	NA	0	2024-06-14
HD12aCFD0083	0	NA	0	2024-06-14
HD12aCFD0083	0	NA	0	2024-06-14
HD12aCFD0083	0	NA	0	2024-06-14
HD12aCFD0084	3	NA	0	2024-06-14
HD12aCFD0084	2	NA	0	2024-06-14
HD12aCFD0084	3	NA	0	2024-06-14
HD12aCFD0084	2	NA	0	2024-06-14
HD12aCFD0084	0	NA	0	2024-06-14
HD12aCFD0084	1	NA	0	2024-06-14
HD12aCFD0084	1	NA	0	2024-06-14
HD12aCFD0084	1	NA	0	2024-06-14
HD12aCFD0084	3	NA	0	2024-06-14
HD12aCFD0084	3	NA	0	2024-06-14
HD12aCFD0089	0	NA	0	2024-06-14
HD12aCFD0089	0	NA	0	2024-06-14
HD12aCFD0089	0	NA	0	2024-06-14
HD12aCFD0089	0	NA	0	2024-06-14
HD12aCFD0089	0	NA	0	2024-06-14
HD12aCFD0089	0	NA	0	2024-06-14
HD12aCFD0089	0	NA	0	2024-06-14
HD12aCFD0089	0	NA	0	2024-06-14
HD12aCFD0089	0	NA	0	2024-06-14
HD12aCFD0089	0	NA	0	2024-06-14
HD12aCFD0089	0	NA	0	2024-06-14
HD12aCFD0089	0	NA	0	2024-06-14
HD12aCFD0089	0	NA	0	2024-06-14
HD12aCFD0089	0	NA	0	2024-06-14
HD12aCFD0089	0	NA	0	2024-06-14
HD12aCFD0089	0	NA	0	2024-06-14
HD12aCFD0089	0	NA	0	2024-06-14
HD12aCFD0089	0	NA	0	2024-06-14
HD12aCFD0089	0	NA	0	2024-06-14
HD12aCFD0089	0	NA	0	2024-06-14
HD12aCFD0092	2	NA	0	2024-06-14
HD12aCFD0092	2	NA	0	2024-06-14
HD12aCFD0092	2	NA	0	2024-06-14
HD12aCFD0092	2	NA	0	2024-06-14
HD12aCFD0092	2	NA	0	2024-06-14
HD12aCFD0092	1	NA	0	2024-06-14
HD12aCFD0092	1	NA	0	2024-06-14
HD12aCFD0092	2	NA	0	2024-06-14
HD12aCFD0092	1	NA	0	2024-06-14
HD12aCFD0092	1	NA	0	2024-06-14
HD12aCFD0092	1	NA	0	2024-06-14
HD12aCFD0092	2	NA	0	2024-06-14
HD12aCFD0092	2	NA	0	2024-06-14
HD12aCFD0092	2	NA	0	2024-06-14
HD12aCFD0092	3	NA	0	2024-06-14
HD12aCFD0092	3	NA	0	2024-06-14
HD12aCFD0092	0	NA	0	2024-06-14
HD12aCFD0092	2	NA	0	2024-06-14
HD12aCFD0092	3	NA	0	2024-06-14
HD12aCFD0092	2	NA	0	2024-06-14
HD12aCFD0092	2	NA	0	2024-06-14
HD12aCFD0092	3	NA	0	2024-06-14
HD12aCFD0094	0	NA	0	2024-06-14
HD12aCFD0094	0	NA	0	2024-06-14
HD12aCFD0094	0	NA	0	2024-06-14
HD12aCFD0094	0	NA	0	2024-06-14
HD12aCFD0094	0	NA	0	2024-06-14
HD12aCFD0094	0	overgrown and situated in the head	2	2024-06-14
HD12aCFD0094	0	NA	0	2024-06-14
HD12aCFD0094	0	NA	0	2024-06-14
HD12aCFD0095	0	NA	0	2024-06-14
HD12aCFD0095	0	NA	0	2024-06-14
HD12aCFD0095	0	NA	0	2024-06-14
HD12aCFD0095	0	NA	0	2024-06-14
HD12aCFD0095	0	NA	0	2024-06-14
HD12aCFD0095	0	NA	0	2024-06-14
HD12aCFD0095	0	NA	0	2024-06-14
HD12aCFD0095	0	NA	0	2024-06-14
HD12aCFD0095	0	NA	0	2024-06-14
HD12aCFD0095	0	NA	0	2024-06-14
HD12aCFD0095	0	NA	0	2024-06-14
HD12aCFD0095	0	NA	0	2024-06-14
HD12aCFD0095	0	NA	0	2024-06-14
HD12aCFD0095	0	NA	0	2024-06-14
HD12aCFD0102	0	NA	0	2024-06-14
HD12aCFD0102	0	NA	0	2024-06-14
HD12aCFD0102	0	NA	0	2024-06-14
HD12aCFD0102	0	NA	0	2024-06-14
HD12aCFD0104	0	NA	0	2024-06-14
HD12aCFD0104	0	NA	0	2024-06-14
HD12aCFD0104	0	NA	0	2024-06-14
HD12aCFD0104	0	NA	0	2024-06-14
HD12aCFD0104	0	NA	0	2024-06-14
HD12aCFD0104	0	NA	0	2024-06-14
HD12aCFD0104	0	NA	0	2024-06-14
HD12aCFD0104	0	NA	0	2024-06-14
HD12aCFD0104	0	NA	0	2024-06-14
HD12aCFD0104	0	NA	0	2024-06-14
HD12aCFD0104	0	NA	0	2024-06-14
HD12aCFD0104	0	NA	0	2024-06-14
HD12aCFD0104	0	NA	0	2024-06-14
HD12aCFD0104	0	NA	0	2024-06-14
HD12aCFD0104	0	NA	0	2024-06-14
HD12aCFD0104	0	NA	0	2024-06-14
HD12aCFD0105	0	NA	0	2024-06-14
HD12aCFD0105	0	NA	0	2024-06-14
HD12aCFD0105	0	NA	0	2024-06-14
HD12aCFD0105	0	NA	0	2024-06-14
HD12aCFD0105	0	NA	0	2024-06-14
HD12aCFD0105	0	NA	0	2024-06-14
HD12aCFD0105	0	NA	0	2024-06-14
HD12aCFD0105	0	NA	0	2024-06-14
HD12aCFD0105	0	NA	0	2024-06-14
HD12aCFD0105	0	NA	0	2024-06-14
HD12aCFD0105	0	NA	0	2024-06-14
HD12aCFD0105	0	NA	0	2024-06-14
HD12aCFD0105	0	NA	0	2024-06-14
HD12aCFD0105	0	NA	0	2024-06-14
HD12aCFD0105	0	NA	0	2024-06-14
HD12aCFD0105	0	NA	0	2024-06-14
HD12aCFD0105	0	NA	0	2024-06-14
HD12aCFD0105	0	NA	0	2024-06-14
HD12aCFD0105	0	NA	0	2024-06-14
HD12aCFD0105	0	NA	0	2024-06-14
HD12aCFD0105	0	NA	0	2024-06-14
HD12aCFD0105	0	NA	0	2024-06-14
HD12aCFD0106	0	NA	0	2024-06-14
HD12aCFD0106	0	NA	0	2024-06-14
HD12aCFD0106	0	NA	0	2024-06-14
HD12aCFD0106	0	NA	0	2024-06-14
HD12aCFD0106	0	NA	0	2024-06-14
HD12aCFD0106	0	NA	0	2024-06-14
HD12aCFD0106	0	NA	0	2024-06-14
HD12aCFD0106	0	NA	0	2024-06-14
HD12aCFD0106	0	NA	0	2024-06-14
HD12aCFD0106	0	NA	0	2024-06-14
HD12aCFD0106	0	NA	0	2024-06-14
HD12aCFD0106	0	NA	0	2024-06-14
HD12aCFD0109	0	NA	0	2024-06-14
HD12aCFD0109	0	NA	0	2024-06-14
HD12aCFD0109	0	NA	0	2024-06-14
HD12aCFD0109	0	NA	0	2024-06-14
HD12aCFD0109	0	NA	0	2024-06-14
HD12aCFD0109	0	NA	0	2024-06-14
HD12aCFD0109	0	NA	0	2024-06-14
HD12aCFD0109	0	NA	0	2024-06-14
HD12aCFD0109	0	NA	0	2024-06-14
HD12aCFD0109	0	NA	0	2024-06-14
HD12aCFD0109	0	NA	0	2024-06-14
HD12aCFD0109	0	NA	0	2024-06-14
HD12aCFD0109	0	NA	0	2024-06-14
HD12aCFD0109	0	NA	0	2024-06-14
HD12aCFD0109	0	NA	0	2024-06-14
HD12aCFD0109	0	NA	0	2024-06-14
HD12aCFD0114	0	NA	0	2024-06-14
HD12aCFD0114	0	NA	0	2024-06-14
HD12aCFD0114	0	NA	0	2024-06-14
HD12aCFD0114	0	NA	0	2024-06-14
HD12aCFD0114	0	NA	0	2024-06-14
HD12aCFD0114	0	NA	0	2024-06-14
HD12aCFD0114	0	NA	0	2024-06-14
HD12aCFD0114	0	NA	0	2024-06-14
HD12aCFD0115	0	NA	0	2024-06-14
HD12aCFD0115	0	NA	0	2024-06-14
HD12aCFD0115	0	NA	1	2024-06-14
HD12aCFD0115	0	NA	0	2024-06-14
HD12aCFD0115	0	NA	1	2024-06-14
HD12aCFD0115	0	NA	0	2024-06-14
HD12aCFD0240	0	NA	0	2024-06-14
HD12aCFD0240	0	NA	0	2024-06-14
HD12aCFD0240	0	NA	-1	2024-06-14
HD12aCFD0240	0	NA	0	2024-06-14
HD12aCFD0240	0	NA	0	2024-06-14
HD12aCFD0240	0	NA	-1	2024-06-14
HD12aCFD0046	2	NA	-1	2024-06-14
HD12aCFD0046	2	NA	-1	2024-06-14
HD12aCFD0046	0	overgrown and misshaped	1	2024-06-14
HD12aCFD0046	0	NA	1	2024-06-14
HD12aCFD0082	0	NA	0	2024-06-14
HD12aCFD0082	0	NA	-1	2024-06-14
HD12aCFD0082	0	NA	-1	2024-06-14
HD12aCFD0082	0	NA	-1	2024-06-14
HD12aCFD0084	3	NA	0	2024-06-14
HD12aCFD0084	0	NA	0	2024-06-14
HD12aCFD0084	1	NA	0	2024-06-14
HD12aCFD0084	1	NA	0	2024-06-14
HD12aCFD0084	3	NA	0	2024-06-14
HD12aCFD0084	1	NA	0	2024-06-14
HD12aCFD0114	0	NA	0	2024-06-14
HD12aCFD0114	0	NA	0	2024-06-14
HD12aCFD0114	0	NA	0	2024-06-14
HD12aCFD0114	0	NA	0	2024-06-14
HD12aCFD0114	0	NA	0	2024-06-14
HD12aCFD0114	0	NA	0	2024-06-14
HD12aCFD0115	0	NA	0	2024-06-14
HD12aCFD0115	0	NA	-1	2024-06-14
HD12aCFD0115	0	NA	0	2024-06-14
HD12aCFD0115	0	NA	0	2024-06-14
HD12aCFD0087	3	development delayed?	0	2024-06-17
HD12aCFD0087	3	development delayed?	0	2024-06-17
HD12aCFD0087	3	development delayed?	0	2024-06-17
HD12aCFD0087	2	development delayed?	0	2024-06-17
HD12aCFD0087	3	development delayed?	0	2024-06-17
HD12aCFD0087	3	development delayed?	0	2024-06-17
HD12aCFD0087	2	development delayed?	0	2024-06-17
HD12aCFD0087	3	development delayed?	0	2024-06-17
HD12aCFD0087	3	development delayed?	0	2024-06-17
HD12aCFD0087	2	development delayed?	0	2024-06-17
HD12aCFD0087	2	development delayed?	0	2024-06-17
HD12aCFD0087	2	development delayed?	0	2024-06-17
HD12aCFD0087	2	development delayed?	0	2024-06-17
HD12aCFD0087	2	development delayed?	0	2024-06-17
HD12aCFD0087	3	development delayed?	0	2024-06-17
HD12aCFD0087	3	development delayed?	0	2024-06-17
HD12aCFD0087	3	development delayed?	0	2024-06-17
HD12aCFD0087	3	development delayed?	0	2024-06-17
HD12aCFD0087	2	development delayed?	0	2024-06-17
HD12aCFD0091	0	NA	0	2024-06-17
HD12aCFD0091	0	NA	0	2024-06-17
HD12aCFD0091	0	NA	0	2024-06-17
HD12aCFD0091	0	NA	0	2024-06-17
HD12aCFD0096	0	NA	0	2024-06-17
HD12aCFD0096	0	NA	0	2024-06-17
HD12aCFD0096	0	NA	0	2024-06-17
HD12aCFD0096	0	NA	-1	2024-06-17
HD12aCFD0099	3	NA	0	2024-06-17
HD12aCFD0099	2	NA	0	2024-06-17
HD12aCFD0099	3	NA	0	2024-06-17
HD12aCFD0099	2	NA	0	2024-06-17
HD12aCFD0099	0	NA	0	2024-06-17
HD12aCFD0099	0	NA	0	2024-06-17
HD12aCFD0099	1	NA	0	2024-06-17
HD12aCFD0099	0	NA	0	2024-06-17
HD12aCFD0099	2	NA	0	2024-06-17
HD12aCFD0099	3	NA	0	2024-06-17
HD12aCFD0100	NA	strong apoptosis	-2	2024-06-17
HD12aCFD0100	NA	strong apoptosis	-2	2024-06-17
HD12aCFD0100	NA	strong apoptosis	-2	2024-06-17
HD12aCFD0100	NA	strong apoptosis	-2	2024-06-17
HD12aCFD0100	NA	strong apoptosis	-2	2024-06-17
HD12aCFD0100	NA	strong apoptosis	-2	2024-06-17
HD12aCFD0100	NA	strong apoptosis	-2	2024-06-17
HD12aCFD0100	NA	strong apoptosis	-2	2024-06-17
HD12aCFD0113	0	NA	0	2024-06-17
HD12aCFD0113	0	NA	0	2024-06-17
HD12aCFD0113	0	NA	0	2024-06-17
HD12aCFD0113	0	disc folded	0	2024-06-17
HD12aCFD0113	0	NA	0	2024-06-17
HD12aCFD0113	0	NA	0	2024-06-17
HD12aCFD0113	0	NA	0	2024-06-17
HD12aCFD0113	0	NA	-1	2024-06-17
HD12aCFD0113	0	NA	0	2024-06-17
HD12aCFD0113	0	NA	0	2024-06-17
HD12aCFD0113	0	NA	0	2024-06-17
HD12aCFD0113	0	missshaped	-1	2024-06-17
HD12aCFD0139	0	NA	0	2024-06-17
HD12aCFD0139	0	NA	0	2024-06-17
HD12aCFD0139	0	NA	0	2024-06-17
HD12aCFD0139	0	NA	0	2024-06-17
HD12aCFD0139	0	NA	0	2024-06-17
HD12aCFD0139	0	NA	0	2024-06-17
HD12aCFD0139	0	NA	0	2024-06-17
HD12aCFD0139	0	NA	0	2024-06-17
HD12aCFD0139	0	NA	0	2024-06-17
HD12aCFD0139	0	NA	0	2024-06-17
HD12aCFD0139	0	NA	0	2024-06-17
HD12aCFD0139	0	NA	0	2024-06-17
HD12aCFD0139	0	NA	0	2024-06-17
HD12aCFD0139	0	NA	0	2024-06-17
HD12aCFD0139	0	NA	0	2024-06-17
HD12aCFD0139	0	NA	0	2024-06-17
HD12aCFD0139	0	NA	0	2024-06-17
HD12aCFD0139	0	NA	0	2024-06-17
HD12aCFD0139	0	NA	0	2024-06-17
HD12aCFD0139	0	NA	0	2024-06-17
HD12aCFD0139	0	NA	0	2024-06-17
HD12aCFD0139	0	NA	0	2024-06-17
HD12aCFD0144	0	NA	0	2024-06-17
HD12aCFD0144	0	NA	0	2024-06-17
HD12aCFD0144	0	NA	0	2024-06-17
HD12aCFD0144	0	NA	0	2024-06-17
HD12aCFD0144	0	NA	0	2024-06-17
HD12aCFD0144	0	NA	0	2024-06-17
HD12aCFD0144	0	NA	0	2024-06-17
HD12aCFD0144	0	NA	0	2024-06-17
HD12aCFD0144	0	NA	0	2024-06-17
HD12aCFD0144	0	NA	0	2024-06-17
HD12aCFD0144	0	NA	0	2024-06-17
HD12aCFD0144	0	NA	0	2024-06-17
HD12aCFD0144	0	NA	0	2024-06-17
HD12aCFD0144	0	NA	0	2024-06-17
HD12aCFD0152	0	NA	0	2024-06-17
HD12aCFD0152	0	NA	0	2024-06-17
HD12aCFD0152	0	NA	0	2024-06-17
HD12aCFD0152	0	NA	0	2024-06-17
HD12aCFD0152	0	NA	0	2024-06-17
HD12aCFD0152	0	NA	0	2024-06-17
HD12aCFD0152	0	NA	0	2024-06-17
HD12aCFD0152	0	NA	0	2024-06-17
HD12aCFD0152	0	NA	0	2024-06-17
HD12aCFD0152	0	NA	0	2024-06-17
HD12aCFD0152	0	NA	0	2024-06-17
HD12aCFD0152	0	NA	0	2024-06-17
HD12aCFD0116	3	NA	0	2024-06-17
HD12aCFD0116	2	NA	0	2024-06-17
HD12aCFD0116	3	NA	0	2024-06-17
HD12aCFD0116	3	NA	0	2024-06-17
HD12aCFD0116	3	NA	0	2024-06-17
HD12aCFD0116	2	NA	0	2024-06-17
HD12aCFD0116	2	NA	0	2024-06-17
HD12aCFD0116	2	NA	0	2024-06-17
HD12aCFD0116	3	NA	0	2024-06-17
HD12aCFD0116	2	NA	0	2024-06-17
HD12aCFD0116	3	NA	0	2024-06-17
HD12aCFD0116	3	NA	0	2024-06-17
HD12aCFD0116	3	NA	0	2024-06-17
HD12aCFD0116	2	NA	0	2024-06-17
HD12aCFD0116	3	NA	0	2024-06-17
HD12aCFD0116	3	NA	0	2024-06-17
HD12aCFD0116	3	NA	0	2024-06-17
HD12aCFD0116	2	NA	0	2024-06-17
HD12aCFD0119	0	NA	0	2024-06-17
HD12aCFD0119	0	NA	0	2024-06-17
HD12aCFD0119	0	NA	0	2024-06-17
HD12aCFD0119	0	NA	0	2024-06-17
HD12aCFD0119	0	NA	0	2024-06-17
HD12aCFD0119	0	NA	0	2024-06-17
HD12aCFD0119	0	NA	0	2024-06-17
HD12aCFD0119	0	NA	0	2024-06-17
HD12aCFD0119	0	NA	0	2024-06-17
HD12aCFD0119	0	NA	0	2024-06-17
HD12aCFD0119	0	NA	0	2024-06-17
HD12aCFD0119	0	NA	0	2024-06-17
HD12aCFD0119	0	NA	0	2024-06-17
HD12aCFD0119	0	NA	0	2024-06-17
HD12aCFD0119	0	NA	0	2024-06-17
HD12aCFD0119	0	NA	0	2024-06-17
HD12aCFD0119	0	NA	0	2024-06-17
HD12aCFD0119	0	NA	0	2024-06-17
HD12aCFD0120	3	NA	0	2024-06-17
HD12aCFD0120	2	NA	0	2024-06-17
HD12aCFD0120	2	NA	0	2024-06-17
HD12aCFD0120	2	NA	0	2024-06-17
HD12aCFD0120	2	NA	0	2024-06-17
HD12aCFD0120	2	NA	0	2024-06-17
HD12aCFD0120	2	NA	0	2024-06-17
HD12aCFD0120	3	NA	0	2024-06-17
HD12aCFD0120	3	NA	0	2024-06-17
HD12aCFD0120	2	NA	0	2024-06-17
HD12aCFD0120	2	NA	0	2024-06-17
HD12aCFD0120	2	NA	0	2024-06-17
HD12aCFD0132	0	NA	0	2024-06-17
HD12aCFD0132	0	NA	0	2024-06-17
HD12aCFD0132	0	NA	0	2024-06-17
HD12aCFD0132	0	NA	-1	2024-06-17
HD12aCFD0132	0	NA	0	2024-06-17
HD12aCFD0132	0	NA	0	2024-06-17
HD12aCFD0132	0	NA	-1	2024-06-17
HD12aCFD0132	0	NA	-1	2024-06-17
HD12aCFD0132	0	NA	0	2024-06-17
HD12aCFD0132	0	NA	-1	2024-06-17
HD12aCFD0132	0	NA	0	2024-06-17
HD12aCFD0132	0	NA	0	2024-06-17
HD12aCFD0132	0	NA	-1	2024-06-17
HD12aCFD0132	0	NA	-1	2024-06-17
HD12aCFD0132	0	NA	-1	2024-06-17
HD12aCFD0132	0	NA	0	2024-06-17
HD12aCFD0149	0	NA	-1	2024-06-17
HD12aCFD0149	0	NA	0	2024-06-17
HD12aCFD0149	0	NA	0	2024-06-17
HD12aCFD0149	0	NA	0	2024-06-17
HD12aCFD0149	0	NA	0	2024-06-17
HD12aCFD0149	0	NA	0	2024-06-17
HD12aCFD0149	0	NA	0	2024-06-17
HD12aCFD0149	0	NA	0	2024-06-17
HD12aCFD0149	0	NA	0	2024-06-17
HD12aCFD0149	0	NA	0	2024-06-17
HD12aCFD0149	0	NA	-1	2024-06-17
HD12aCFD0149	0	NA	-1	2024-06-17
HD12aCFD0149	0	NA	-1	2024-06-17
HD12aCFD0149	0	NA	0	2024-06-17
HD12aCFD0149	0	NA	0	2024-06-17
HD12aCFD0149	0	NA	-1	2024-06-17
HD12aCFD0091	0	NA	0	2024-06-18
HD12aCFD0091	0	NA	0	2024-06-18
HD12aCFD0091	0	NA	0	2024-06-18
HD12aCFD0091	0	NA	0	2024-06-18
HD12aCFD0091	0	NA	0	2024-06-18
HD12aCFD0091	0	NA	0	2024-06-18
HD12aCFD0091	0	NA	0	2024-06-18
HD12aCFD0091	0	NA	0	2024-06-18
HD12aCFD0091	0	NA	0	2024-06-18
HD12aCFD0091	0	NA	0	2024-06-18
HD12aCFD0091	0	NA	0	2024-06-18
HD12aCFD0091	0	NA	0	2024-06-18
HD12aCFD0091	0	NA	0	2024-06-18
HD12aCFD0091	0	NA	0	2024-06-18
HD12aCFD0096	0	NA	0	2024-06-18
HD12aCFD0096	0	NA	0	2024-06-18
HD12aCFD0096	0	NA	0	2024-06-18
HD12aCFD0096	0	NA	0	2024-06-18
HD12aCFD0096	0	NA	0	2024-06-18
HD12aCFD0096	0	NA	0	2024-06-18
HD12aCFD0096	0	NA	0	2024-06-18
HD12aCFD0096	0	NA	0	2024-06-18
HD12aCFD0096	0	NA	0	2024-06-18
HD12aCFD0096	0	NA	0	2024-06-18
HD12aCFD0096	0	NA	0	2024-06-18
HD12aCFD0096	0	NA	0	2024-06-18
HD12aCFD0096	0	NA	0	2024-06-18
HD12aCFD0096	0	NA	0	2024-06-18
HD12aCFD0096	0	NA	0	2024-06-18
HD12aCFD0096	0	NA	0	2024-06-18
HD12aCFD0096	0	NA	0	2024-06-18
HD12aCFD0096	0	NA	0	2024-06-18
HD12aCFD0099	3	NA	0	2024-06-18
HD12aCFD0099	2	NA	0	2024-06-18
HD12aCFD0099	3	NA	0	2024-06-18
HD12aCFD0099	1	NA	0	2024-06-18
HD12aCFD0099	2	NA	0	2024-06-18
HD12aCFD0099	1	NA	0	2024-06-18
HD12aCFD0099	1	NA	0	2024-06-18
HD12aCFD0099	3	NA	0	2024-06-18
HD12aCFD0099	0	NA	0	2024-06-18
HD12aCFD0099	1	NA	0	2024-06-18
HD12aCFD0099	1	NA	0	2024-06-18
HD12aCFD0099	2	NA	0	2024-06-18
HD12aCFD0099	2	NA	0	2024-06-18
HD12aCFD0099	2	NA	0	2024-06-18
HD12aCFD0099	1	NA	0	2024-06-18
HD12aCFD0099	0	NA	0	2024-06-18
HD12aCFD0113	0	patchy GFP	0	2024-06-18
HD12aCFD0113	0	patchy GFP	0	2024-06-18
HD12aCFD0113	0	NA	-2	2024-06-18
HD12aCFD0113	0	NA	-2	2024-06-18
HD12aCFD0113	0	NA	-2	2024-06-18
HD12aCFD0113	0	NA	-2	2024-06-18
HD12aCFD0117	0	NA	0	2024-06-18
HD12aCFD0117	0	NA	0	2024-06-18
HD12aCFD0117	0	NA	0	2024-06-18
HD12aCFD0117	0	NA	0	2024-06-18
HD12aCFD0117	0	NA	0	2024-06-18
HD12aCFD0117	0	NA	0	2024-06-18
HD12aCFD0117	0	NA	0	2024-06-18
HD12aCFD0117	0	NA	0	2024-06-18
HD12aCFD0117	0	NA	0	2024-06-18
HD12aCFD0117	0	NA	0	2024-06-18
HD12aCFD0117	0	NA	0	2024-06-18
HD12aCFD0117	0	NA	0	2024-06-18
HD12aCFD0117	0	NA	-1	2024-06-18
HD12aCFD0117	0	NA	-1	2024-06-18
HD12aCFD0117	0	NA	0	2024-06-18
HD12aCFD0117	0	NA	0	2024-06-18
HD12aCFD0120	2	NA	0	2024-06-18
HD12aCFD0120	2	NA	0	2024-06-18
HD12aCFD0121	0	NA	0	2024-06-18
HD12aCFD0121	0	NA	0	2024-06-18
HD12aCFD0121	0	NA	0	2024-06-18
HD12aCFD0121	0	NA	0	2024-06-18
HD12aCFD0121	0	NA	0	2024-06-18
HD12aCFD0121	0	NA	0	2024-06-18
HD12aCFD0121	0	NA	0	2024-06-18
HD12aCFD0121	0	NA	0	2024-06-18
HD12aCFD0121	0	NA	0	2024-06-18
HD12aCFD0121	0	NA	0	2024-06-18
HD12aCFD0121	0	NA	0	2024-06-18
HD12aCFD0121	0	NA	0	2024-06-18
HD12aCFD0121	0	NA	0	2024-06-18
HD12aCFD0121	0	NA	0	2024-06-18
HD12aCFD0121	1	NA	0	2024-06-18
HD12aCFD0121	0	NA	0	2024-06-18
HD12aCFD0121	0	NA	0	2024-06-18
HD12aCFD0122	0	NA	0	2024-06-18
HD12aCFD0122	0	NA	0	2024-06-18
HD12aCFD0122	0	NA	0	2024-06-18
HD12aCFD0122	0	missplaced	-1	2024-06-18
HD12aCFD0122	0	NA	0	2024-06-18
HD12aCFD0122	0	NA	0	2024-06-18
HD12aCFD0122	0	NA	0	2024-06-18
HD12aCFD0122	0	NA	0	2024-06-18
HD12aCFD0122	0	NA	0	2024-06-18
HD12aCFD0122	0	NA	0	2024-06-18
HD12aCFD0122	0	NA	-1	2024-06-18
HD12aCFD0122	0	NA	0	2024-06-18
HD12aCFD0122	0	NA	0	2024-06-18
HD12aCFD0122	0	NA	0	2024-06-18
HD12aCFD0122	0	NA	0	2024-06-18
HD12aCFD0122	0	NA	0	2024-06-18
HD12aCFD0122	0	NA	0	2024-06-18
HD12aCFD0122	0	NA	0	2024-06-18
HD12aCFD0122	0	NA	0	2024-06-18
HD12aCFD0122	0	NA	0	2024-06-18
HD12aCFD0124	0	NA	0	2024-06-18
HD12aCFD0124	0	NA	0	2024-06-18
HD12aCFD0124	0	NA	0	2024-06-18
HD12aCFD0124	0	NA	0	2024-06-18
HD12aCFD0124	0	NA	0	2024-06-18
HD12aCFD0124	0	NA	0	2024-06-18
HD12aCFD0124	0	NA	0	2024-06-18
HD12aCFD0124	0	NA	0	2024-06-18
HD12aCFD0124	0	NA	0	2024-06-18
HD12aCFD0124	0	NA	0	2024-06-18
HD12aCFD0124	0	NA	0	2024-06-18
HD12aCFD0124	0	NA	0	2024-06-18
HD12aCFD0124	0	NA	0	2024-06-18
HD12aCFD0124	0	NA	0	2024-06-18
HD12aCFD0124	0	NA	0	2024-06-18
HD12aCFD0124	0	NA	-1	2024-06-18
HD12aCFD0124	0	NA	0	2024-06-18
HD12aCFD0124	0	NA	0	2024-06-18
HD12aCFD0125	0	NA	0	2024-06-18
HD12aCFD0125	0	NA	0	2024-06-18
HD12aCFD0125	0	NA	0	2024-06-18
HD12aCFD0125	0	NA	0	2024-06-18
HD12aCFD0125	0	NA	0	2024-06-18
HD12aCFD0125	0	NA	0	2024-06-18
HD12aCFD0125	0	NA	0	2024-06-18
HD12aCFD0125	0	NA	0	2024-06-18
HD12aCFD0126	0	NA	0	2024-06-18
HD12aCFD0126	0	NA	0	2024-06-18
HD12aCFD0126	0	NA	0	2024-06-18
HD12aCFD0126	0	NA	0	2024-06-18
HD12aCFD0126	0	NA	0	2024-06-18
HD12aCFD0126	0	NA	0	2024-06-18
HD12aCFD0126	0	NA	0	2024-06-18
HD12aCFD0126	0	NA	0	2024-06-18
HD12aCFD0126	0	NA	0	2024-06-18
HD12aCFD0126	0	NA	0	2024-06-18
HD12aCFD0126	0	NA	0	2024-06-18
HD12aCFD0126	0	NA	0	2024-06-18
HD12aCFD0126	0	NA	0	2024-06-18
HD12aCFD0126	0	NA	0	2024-06-18
HD12aCFD0126	0	NA	0	2024-06-18
HD12aCFD0126	0	NA	0	2024-06-18
HD12aCFD0128	0	NA	0	2024-06-18
HD12aCFD0128	0	NA	0	2024-06-18
HD12aCFD0128	0	NA	0	2024-06-18
HD12aCFD0128	0	NA	0	2024-06-18
HD12aCFD0128	0	missshaped	0	2024-06-18
HD12aCFD0128	0	missshaped	0	2024-06-18
HD12aCFD0128	0	NA	0	2024-06-18
HD12aCFD0128	0	NA	0	2024-06-18
HD12aCFD0128	0	NA	0	2024-06-18
HD12aCFD0128	0	NA	0	2024-06-18
HD12aCFD0128	0	NA	0	2024-06-18
HD12aCFD0128	0	NA	0	2024-06-18
HD12aCFD0128	0	NA	0	2024-06-18
HD12aCFD0128	0	NA	0	2024-06-18
HD12aCFD0128	0	NA	0	2024-06-18
HD12aCFD0128	0	NA	0	2024-06-18
HD12aCFD0128	0	NA	0	2024-06-18
HD12aCFD0128	0	NA	0	2024-06-18
HD12aCFD0128	0	NA	0	2024-06-18
HD12aCFD0128	0	NA	0	2024-06-18
HD12aCFD0130	0	NA	0	2024-06-18
HD12aCFD0130	0	NA	0	2024-06-18
HD12aCFD0130	0	NA	0	2024-06-18
HD12aCFD0130	0	NA	0	2024-06-18
HD12aCFD0130	0	NA	0	2024-06-18
HD12aCFD0130	0	NA	0	2024-06-18
HD12aCFD0130	0	NA	0	2024-06-18
HD12aCFD0130	0	NA	0	2024-06-18
HD12aCFD0130	0	NA	0	2024-06-18
HD12aCFD0130	0	NA	0	2024-06-18
HD12aCFD0130	0	NA	0	2024-06-18
HD12aCFD0130	0	NA	0	2024-06-18
HD12aCFD0130	0	NA	0	2024-06-18
HD12aCFD0130	0	NA	0	2024-06-18
HD12aCFD0130	0	NA	0	2024-06-18
HD12aCFD0130	0	NA	0	2024-06-18
HD12aCFD0130	0	NA	0	2024-06-18
HD12aCFD0130	0	NA	0	2024-06-18
HD12aCFD0131	3	NA	0	2024-06-18
HD12aCFD0131	3	NA	0	2024-06-18
HD12aCFD0131	3	NA	0	2024-06-18
HD12aCFD0131	3	NA	0	2024-06-18
HD12aCFD0131	3	NA	0	2024-06-18
HD12aCFD0131	3	NA	0	2024-06-18
HD12aCFD0131	3	NA	0	2024-06-18
HD12aCFD0131	3	NA	0	2024-06-18
HD12aCFD0131	2	NA	0	2024-06-18
HD12aCFD0131	3	NA	0	2024-06-18
HD12aCFD0131	3	NA	0	2024-06-18
HD12aCFD0131	3	NA	0	2024-06-18
HD12aCFD0131	2	NA	0	2024-06-18
HD12aCFD0131	2	NA	-1	2024-06-18
HD12aCFD0131	3	NA	0	2024-06-18
HD12aCFD0131	2	NA	0	2024-06-18
HD12aCFD0131	3	NA	0	2024-06-18
HD12aCFD0131	3	NA	0	2024-06-18
HD12aCFD0133	0	NA	0	2024-06-18
HD12aCFD0133	0	NA	0	2024-06-18
HD12aCFD0133	0	enlarged haltere disc	0	2024-06-18
HD12aCFD0133	0	enlarged haltere disc	0	2024-06-18
HD12aCFD0134	0	NA	0	2024-06-18
HD12aCFD0134	0	NA	0	2024-06-18
HD12aCFD0134	0	NA	0	2024-06-18
HD12aCFD0134	0	NA	0	2024-06-18
HD12aCFD0134	0	NA	0	2024-06-18
HD12aCFD0134	0	NA	0	2024-06-18
HD12aCFD0134	0	NA	0	2024-06-18
HD12aCFD0134	0	NA	0	2024-06-18
HD12aCFD0134	0	NA	0	2024-06-18
HD12aCFD0134	0	NA	0	2024-06-18
HD12aCFD0134	0	NA	0	2024-06-18
HD12aCFD0134	0	NA	0	2024-06-18
HD12aCFD0134	0	NA	0	2024-06-18
HD12aCFD0134	0	NA	0	2024-06-18
HD12aCFD0134	0	NA	0	2024-06-18
HD12aCFD0134	0	NA	0	2024-06-18
HD12aCFD0134	0	NA	0	2024-06-18
HD12aCFD0134	0	NA	0	2024-06-18
HD12aCFD0135	3	NA	0	2024-06-18
HD12aCFD0135	3	NA	0	2024-06-18
HD12aCFD0135	3	NA	0	2024-06-18
HD12aCFD0135	3	NA	0	2024-06-18
HD12aCFD0135	3	NA	0	2024-06-18
HD12aCFD0135	2	NA	0	2024-06-18
HD12aCFD0135	3	NA	0	2024-06-18
HD12aCFD0135	3	NA	0	2024-06-18
HD12aCFD0135	3	NA	0	2024-06-18
HD12aCFD0135	3	NA	0	2024-06-18
HD12aCFD0135	2	NA	0	2024-06-18
HD12aCFD0135	2	NA	0	2024-06-18
HD12aCFD0135	3	NA	0	2024-06-18
HD12aCFD0135	3	NA	0	2024-06-18
HD12aCFD0135	3	NA	0	2024-06-18
HD12aCFD0135	2	NA	0	2024-06-18
HD12aCFD0137	0	NA	0	2024-06-18
HD12aCFD0137	0	NA	0	2024-06-18
HD12aCFD0137	0	NA	0	2024-06-18
HD12aCFD0137	0	NA	0	2024-06-18
HD12aCFD0137	0	NA	0	2024-06-18
HD12aCFD0137	0	NA	0	2024-06-18
HD12aCFD0137	0	NA	0	2024-06-18
HD12aCFD0137	0	NA	0	2024-06-18
HD12aCFD0137	0	NA	0	2024-06-18
HD12aCFD0137	0	NA	0	2024-06-18
HD12aCFD0137	0	NA	0	2024-06-18
HD12aCFD0137	0	NA	0	2024-06-18
HD12aCFD0137	0	NA	0	2024-06-18
HD12aCFD0137	0	NA	0	2024-06-18
HD12aCFD0137	0	NA	0	2024-06-18
HD12aCFD0137	0	NA	0	2024-06-18
HD12aCFD0137	0	NA	0	2024-06-18
HD12aCFD0137	0	NA	0	2024-06-18
HD12aCFD0138	0	NA	0	2024-06-18
HD12aCFD0138	0	NA	0	2024-06-18
HD12aCFD0138	0	NA	0	2024-06-18
HD12aCFD0138	0	NA	0	2024-06-18
HD12aCFD0138	0	NA	0	2024-06-18
HD12aCFD0138	0	NA	0	2024-06-18
HD12aCFD0138	0	NA	0	2024-06-18
HD12aCFD0138	0	NA	0	2024-06-18
HD12aCFD0138	0	NA	0	2024-06-18
HD12aCFD0138	0	NA	0	2024-06-18
HD12aCFD0138	0	NA	0	2024-06-18
HD12aCFD0138	0	NA	0	2024-06-18
HD12aCFD0138	0	NA	0	2024-06-18
HD12aCFD0138	0	NA	0	2024-06-18
HD12aCFD0138	0	NA	0	2024-06-18
HD12aCFD0138	0	NA	0	2024-06-18
HD12aCFD0138	0	NA	0	2024-06-18
HD12aCFD0138	0	NA	0	2024-06-18
HD12aCFD0138	0	NA	0	2024-06-18
HD12aCFD0138	0	NA	0	2024-06-18
HD12aCFD0147	0	NA	-1	2024-06-18
HD12aCFD0147	0	NA	0	2024-06-18
HD12aCFD0147	0	NA	0	2024-06-18
HD12aCFD0147	0	NA	0	2024-06-18
HD12aCFD0147	0	NA	0	2024-06-18
HD12aCFD0147	0	NA	0	2024-06-18
HD12aCFD0147	0	NA	0	2024-06-18
HD12aCFD0147	0	NA	0	2024-06-18
HD12aCFD0147	0	NA	0	2024-06-18
HD12aCFD0147	0	NA	0	2024-06-18
HD12aCFD0147	0	NA	0	2024-06-18
HD12aCFD0147	0	NA	0	2024-06-18
HD12aCFD0147	0	NA	0	2024-06-18
HD12aCFD0147	0	NA	0	2024-06-18
HD12aCFD0147	0	NA	-1	2024-06-18
HD12aCFD0147	0	NA	0	2024-06-18
HD12aCFD0151	2	NA	0	2024-06-18
HD12aCFD0151	2	NA	0	2024-06-18
HD12aCFD0151	2	NA	0	2024-06-18
HD12aCFD0151	3	NA	0	2024-06-18
HD12aCFD0151	3	NA	0	2024-06-18
HD12aCFD0151	3	NA	0	2024-06-18
HD12aCFD0151	1	NA	0	2024-06-18
HD12aCFD0151	3	NA	0	2024-06-18
HD12aCFD0151	3	NA	0	2024-06-18
HD12aCFD0151	2	NA	0	2024-06-18
HD12aCFD0151	1	NA	0	2024-06-18
HD12aCFD0151	1	NA	0	2024-06-18
HD12aCFD0151	2	NA	0	2024-06-18
HD12aCFD0151	2	NA	0	2024-06-18
HD12aCFD0153	2	NA	0	2024-06-18
HD12aCFD0153	2	NA	0	2024-06-18
HD12aCFD0153	1	NA	0	2024-06-18
HD12aCFD0153	2	NA	0	2024-06-18
HD12aCFD0153	3	NA	0	2024-06-18
HD12aCFD0153	2	NA	0	2024-06-18
HD12aCFD0153	2	NA	0	2024-06-18
HD12aCFD0153	3	NA	0	2024-06-18
HD12aCFD0153	1	NA	0	2024-06-18
HD12aCFD0153	2	NA	0	2024-06-18
HD12aCFD0153	2	NA	0	2024-06-18
HD12aCFD0153	1	NA	0	2024-06-18
HD12aCFD0153	3	NA	0	2024-06-18
HD12aCFD0153	2	NA	0	2024-06-18
HD12aCFD0153	2	NA	0	2024-06-18
HD12aCFD0153	2	NA	0	2024-06-18
HD12aCFD0153	3	NA	0	2024-06-18
HD12aCFD0153	1	NA	0	2024-06-18
HD12aCFD0155	0	NA	0	2024-06-18
HD12aCFD0155	0	NA	0	2024-06-18
HD12aCFD0155	0	NA	0	2024-06-18
HD12aCFD0155	0	NA	0	2024-06-18
HD12aCFD0155	0	NA	-1	2024-06-18
HD12aCFD0155	0	NA	0	2024-06-18
HD12aCFD0155	0	NA	0	2024-06-18
HD12aCFD0155	0	NA	0	2024-06-18
HD12aCFD0155	0	NA	0	2024-06-18
HD12aCFD0155	0	NA	0	2024-06-18
HD12aCFD0155	0	NA	0	2024-06-18
HD12aCFD0155	0	NA	0	2024-06-18
HD12aCFD0155	0	NA	0	2024-06-18
HD12aCFD0155	0	NA	0	2024-06-18
HD12aCFD0155	0	NA	0	2024-06-18
HD12aCFD0155	0	NA	0	2024-06-18
HD12aCFD0155	0	NA	0	2024-06-18
HD12aCFD0155	0	NA	0	2024-06-18
HD12aCFD0155	0	NA	0	2024-06-18
HD12aCFD0159	3	NA	0	2024-06-18
HD12aCFD0159	3	NA	0	2024-06-18
HD12aCFD0159	3	NA	0	2024-06-18
HD12aCFD0159	3	NA	0	2024-06-18
HD12aCFD0159	3	NA	0	2024-06-18
HD12aCFD0159	3	NA	0	2024-06-18
HD12aCFD0159	3	NA	0	2024-06-18
HD12aCFD0159	3	NA	0	2024-06-18
HD12aCFD0159	3	NA	0	2024-06-18
HD12aCFD0159	3	NA	0	2024-06-18
HD12aCFD0159	3	NA	0	2024-06-18
HD12aCFD0159	3	NA	0	2024-06-18
HD12aCFD0159	2	NA	0	2024-06-18
HD12aCFD0159	2	NA	0	2024-06-18
HD12aCFD0159	2	NA	0	2024-06-18
HD12aCFD0159	2	NA	0	2024-06-18
HD12aCFD0161	0	NA	0	2024-06-18
HD12aCFD0161	0	NA	0	2024-06-18
HD12aCFD0161	1	NA	0	2024-06-18
HD12aCFD0161	0	NA	0	2024-06-18
HD12aCFD0161	0	NA	0	2024-06-18
HD12aCFD0161	0	NA	0	2024-06-18
HD12aCFD0161	0	NA	0	2024-06-18
HD12aCFD0161	0	NA	0	2024-06-18
HD12aCFD0161	0	NA	0	2024-06-18
HD12aCFD0161	0	NA	0	2024-06-18
HD12aCFD0161	0	NA	0	2024-06-18
HD12aCFD0161	0	NA	0	2024-06-18
HD12aCFD0161	0	NA	0	2024-06-18
HD12aCFD0161	0	NA	0	2024-06-18
HD12aCFD0161	0	NA	0	2024-06-18
HD12aCFD0161	0	NA	0	2024-06-18
HD12aCFD0162	0	NA	0	2024-06-18
HD12aCFD0162	0	NA	0	2024-06-18
HD12aCFD0162	0	NA	0	2024-06-18
HD12aCFD0162	0	NA	0	2024-06-18
HD12aCFD0162	0	NA	0	2024-06-18
HD12aCFD0162	0	NA	0	2024-06-18
HD12aCFD0163	0	NA	0	2024-06-18
HD12aCFD0163	0	NA	0	2024-06-18
HD12aCFD0163	0	NA	0	2024-06-18
HD12aCFD0163	0	NA	0	2024-06-18
HD12aCFD0163	0	NA	0	2024-06-18
HD12aCFD0163	0	NA	0	2024-06-18
HD12aCFD0163	0	NA	0	2024-06-18
HD12aCFD0163	0	NA	0	2024-06-18
HD12aCFD0163	0	NA	0	2024-06-18
HD12aCFD0163	0	NA	0	2024-06-18
HD12aCFD0167	0	NA	0	2024-06-18
HD12aCFD0167	0	NA	0	2024-06-18
HD12aCFD0167	0	NA	0	2024-06-18
HD12aCFD0167	0	NA	0	2024-06-18
HD12aCFD0167	0	NA	0	2024-06-18
HD12aCFD0167	0	NA	0	2024-06-18
HD12aCFD0167	0	NA	0	2024-06-18
HD12aCFD0167	0	NA	0	2024-06-18
HD12aCFD0167	0	NA	0	2024-06-18
HD12aCFD0167	0	NA	0	2024-06-18
HD12aCFD0192	0	NA	0	2024-06-18
HD12aCFD0192	0	NA	0	2024-06-18
HD12aCFD0192	0	NA	0	2024-06-18
HD12aCFD0192	0	NA	0	2024-06-18
HD12aCFD0192	0	NA	0	2024-06-18
HD12aCFD0192	0	missshaped	0	2024-06-18
HD12aCFD0192	0	NA	0	2024-06-18
HD12aCFD0192	1	NA	0	2024-06-18
HD12aCFD0192	0	NA	0	2024-06-18
HD12aCFD0192	0	NA	0	2024-06-18
HD12aCFD0192	0	NA	0	2024-06-18
HD12aCFD0192	0	NA	0	2024-06-18
HD12aCFD0192	0	NA	0	2024-06-18
HD12aCFD0192	0	NA	0	2024-06-18
HD12aCFD0201	0	NA	0	2024-06-18
HD12aCFD0201	0	NA	0	2024-06-18
HD12aCFD0201	0	NA	0	2024-06-18
HD12aCFD0201	0	NA	0	2024-06-18
HD12aCFD0201	0	NA	0	2024-06-18
HD12aCFD0201	0	NA	0	2024-06-18
HD12aCFD0201	0	NA	0	2024-06-18
HD12aCFD0201	0	NA	0	2024-06-18
HD12aCFD0201	0	NA	0	2024-06-18
HD12aCFD0201	0	NA	0	2024-06-18
HD12aCFD0201	0	NA	0	2024-06-18
HD12aCFD0206	0	NA	0	2024-06-18
HD12aCFD0206	0	NA	0	2024-06-18
HD12aCFD0206	0	NA	0	2024-06-18
HD12aCFD0206	0	NA	0	2024-06-18
HD12aCFD0206	0	NA	0	2024-06-18
HD12aCFD0206	0	NA	0	2024-06-18
HD12aCFD0206	0	NA	-1	2024-06-18
HD12aCFD0206	0	NA	0	2024-06-18
HD12aCFD0206	0	NA	0	2024-06-18
HD12aCFD0206	0	NA	0	2024-06-18
HD12aCFD0206	0	missshaped	0	2024-06-18
HD12aCFD0206	0	missshaped	1	2024-06-18
HD12aCFD0206	0	NA	0	2024-06-18
HD12aCFD0206	0	NA	0	2024-06-18
HD12aCFD0125	0	NA	0	2024-06-18
HD12aCFD0125	0	NA	0	2024-06-18
HD12aCFD0125	0	NA	0	2024-06-18
HD12aCFD0125	0	NA	0	2024-06-18
HD12aCFD0129	0	NA	0	2024-06-18
HD12aCFD0129	0	NA	0	2024-06-18
HD12aCFD0129	0	NA	0	2024-06-18
HD12aCFD0129	0	NA	0	2024-06-18
HD12aCFD0129	0	NA	0	2024-06-18
HD12aCFD0129	0	NA	0	2024-06-18
HD12aCFD0129	0	NA	0	2024-06-18
HD12aCFD0129	0	NA	0	2024-06-18
HD12aCFD0129	0	NA	0	2024-06-18
HD12aCFD0129	0	NA	0	2024-06-18
HD12aCFD0129	0	NA	0	2024-06-18
HD12aCFD0129	0	NA	0	2024-06-18
HD12aCFD0129	0	NA	0	2024-06-18
HD12aCFD0129	0	NA	0	2024-06-18
HD12aCFD0129	0	NA	0	2024-06-18
HD12aCFD0129	0	NA	0	2024-06-18
HD12aCFD0133	0	enlarged haltere disc	1	2024-06-18
HD12aCFD0133	0	enlarged haltere disc	0	2024-06-18
HD12aCFD0142	2	NA	0	2024-06-18
HD12aCFD0142	2	NA	0	2024-06-18
HD12aCFD0142	3	NA	0	2024-06-18
HD12aCFD0142	2	NA	0	2024-06-18
HD12aCFD0142	3	NA	0	2024-06-18
HD12aCFD0142	2	NA	0	2024-06-18
HD12aCFD0142	3	NA	0	2024-06-18
HD12aCFD0142	3	NA	0	2024-06-18
HD12aCFD0142	1	NA	0	2024-06-18
HD12aCFD0142	2	NA	0	2024-06-18
HD12aCFD0146	0	NA	0	2024-06-18
HD12aCFD0146	0	NA	0	2024-06-18
HD12aCFD0146	0	NA	0	2024-06-18
HD12aCFD0146	0	NA	0	2024-06-18
HD12aCFD0146	0	NA	0	2024-06-18
HD12aCFD0146	0	NA	0	2024-06-18
HD12aCFD0146	0	NA	0	2024-06-18
HD12aCFD0146	0	NA	0	2024-06-18
HD12aCFD0160	0	NA	0	2024-06-18
HD12aCFD0160	0	NA	0	2024-06-18
HD12aCFD0160	0	NA	0	2024-06-18
HD12aCFD0160	0	NA	1	2024-06-18
HD12aCFD0160	0	NA	0	2024-06-18
HD12aCFD0160	0	NA	0	2024-06-18
HD12aCFD0160	0	NA	0	2024-06-18
HD12aCFD0160	0	NA	0	2024-06-18
HD12aCFD0160	0	NA	0	2024-06-18
HD12aCFD0160	0	missshaped	-1	2024-06-18
HD12aCFD0162	0	weaker along DV boundary?	0	2024-06-18
HD12aCFD0162	0	weaker along DV boundary?	0	2024-06-18
HD12aCFD0162	0	weaker along DV boundary?	0	2024-06-18
HD12aCFD0162	0	weaker along DV boundary?	0	2024-06-18
HD12aCFD0162	0	NA	-1	2024-06-18
HD12aCFD0162	0	NA	-1	2024-06-18
HD12aCFD0162	0	weaker along DV boundary?	0	2024-06-18
HD12aCFD0162	0	weaker along DV boundary?	0	2024-06-18
HD12aCFD0162	0	weaker along DV boundary?	0	2024-06-18
HD12aCFD0162	0	weaker along DV boundary?	0	2024-06-18
HD12aCFD0179	0	NA	1	2024-06-18
[truncated: 6,198 more rows]

## Sheet: Fig5j
sgRNA_Line	LOH_0	LOH_1	LOH_2	LOH_3	comment
HD12aCFD001	12
HD12aCFD002	26
HD12aCFD003	14
HD12aCFD004	12
HD12aCFD005
HD12aCFD006
HD12aCFD007	18
HD12aCFD008		8	5	3
HD12aCFD009	16
HD12aCFD010	16
HD12aCFD011			12	8
HD12aCFD012	49	1			confirmed
HD12aCFD013	12
HD12aCFD014	14
HD12aCFD015	2	2	17	9
HD12aCFD016
HD12aCFD017	18
HD12aCFD018	10
HD12aCFD019
HD12aCFD020		2	10	2
HD12aCFD021	10
HD12aCFD022	22
HD12aCFD023
HD12aCFD024	14
HD12aCFD025	14
HD12aCFD026
HD12aCFD027
HD12aCFD028	12
HD12aCFD029			5	7
HD12aCFD030			10	6
HD12aCFD031	20
HD12aCFD032	14
HD12aCFD033			2	14
HD12aCFD034	14
HD12aCFD035
HD12aCFD036	14
HD12aCFD037
HD12aCFD038	18
HD12aCFD039	16
HD12aCFD040	33
HD12aCFD041	12
HD12aCFD042	16
HD12aCFD043	18
HD12aCFD044
HD12aCFD045	14
HD12aCFD046	4
HD12aCFD047	16
HD12aCFD048	20
HD12aCFD049
HD12aCFD050	10
HD12aCFD051			1	19
HD12aCFD052
HD12aCFD053	13
HD12aCFD054			2	16
HD12aCFD055	16
HD12aCFD056	22
HD12aCFD057	16
HD12aCFD058	52	1	1
HD12aCFD059
HD12aCFD060	18
HD12aCFD061	20
HD12aCFD062			5	7
HD12aCFD063	16
HD12aCFD064		1	4	14
HD12aCFD065	14
HD12aCFD066			3	17
HD12aCFD067	18
HD12aCFD068
HD12aCFD069	2		5	6
HD12aCFD070	15
HD12aCFD071	18
HD12aCFD072	14
HD12aCFD073	16
HD12aCFD074	14
HD12aCFD075	16
HD12aCFD076	12
HD12aCFD077
HD12aCFD078	14
HD12aCFD079	14
HD12aCFD080			6	14
HD12aCFD081	2
HD12aCFD082	18
HD12aCFD083	20
HD12aCFD084	24
HD12aCFD085	10
HD12aCFD086	20
HD12aCFD087	30
HD12aCFD088
HD12aCFD089	12
HD12aCFD090	30
HD12aCFD091	2	3	10	5
HD12aCFD092	20
HD12aCFD093	8
HD12aCFD094	16
HD12aCFD095		2	10	4
HD12aCFD096		2	9	17
HD12aCFD097
HD12aCFD098		1	3	8
HD12aCFD099	12
HD12aCFD100
HD12aCFD101	14
HD12aCFD102	12
HD12aCFD103	20
HD12aCFD104	20
HD12aCFD105	14
HD12aCFD106	16
HD12aCFD107	18
HD12aCFD108	20
HD12aCFD109			3	23
HD12aCFD110	20
HD12aCFD111	14
HD12aCFD112
HD12aCFD113	14
HD12aCFD114	16
HD12aCFD115	14
HD12aCFD116	16
HD12aCFD117	10
HD12aCFD118	16
HD12aCFD119	10
HD12aCFD120	10
HD12aCFD121	16
HD12aCFD122	12
HD12aCFD123
HD12aCFD124	14
HD12aCFD125	20
HD12aCFD126	20
HD12aCFD127	20
HD12aCFD128	20
HD12aCFD129	18
HD12aCFD130	14
HD12aCFD131	14
HD12aCFD132	20
HD12aCFD133	8
HD12aCFD134	12
HD12aCFD135	20
HD12aCFD136
HD12aCFD137	20
HD12aCFD138	20
HD12aCFD139	20
HD12aCFD140	18
HD12aCFD141		4	7	3
HD12aCFD142	12
HD12aCFD143	17	12	8
HD12aCFD144	10	3	3
HD12aCFD145
HD12aCFD146	20
HD12aCFD147	8	2		4
HD12aCFD148
HD12aCFD149	18
HD12aCFD150	20
HD12aCFD151	14
HD12aCFD152	18
HD12aCFD153	18
HD12aCFD154
HD12aCFD155	16
HD12aCFD156	4
HD12aCFD157
HD12aCFD158
HD12aCFD159	20
HD12aCFD160	18
HD12aCFD161	20
HD12aCFD162	14
HD12aCFD163	18
HD12aCFD164
HD12aCFD165
HD12aCFD166	20
HD12aCFD167	16
HD12aCFD168	18
HD12aCFD169
HD12aCFD170
HD12aCFD171
HD12aCFD172	10
HD12aCFD173
HD12aCFD174	10
HD12aCFD175
HD12aCFD176	20
HD12aCFD177
HD12aCFD178
HD12aCFD179	20
HD12aCFD180	14
HD12aCFD181
HD12aCFD182
HD12aCFD183	20
HD12aCFD184
HD12aCFD185	12
HD12aCFD186
HD12aCFD187	20
HD12aCFD188
HD12aCFD189	20
HD12aCFD190
HD12aCFD191
HD12aCFD192	20
HD12aCFD193	12
HD12aCFD194	10
HD12aCFD195	20
HD12aCFD196
HD12aCFD197	18
HD12aCFD198	16
HD12aCFD199	12
HD12aCFD200	20
HD12aCFD201	38	11			rescreen: weak, but positive
HD12aCFD202	16
HD12aCFD203	20
HD12aCFD204	8
HD12aCFD205
HD12aCFD206	18
HD12aCFD207	20
HD12aCFD208
HD12aCFD209	20
HD12aCFD210	10
HD12aCFD211		1	1	18
HD12aCFD212	20
HD12aCFD213	14
HD12aCFD214		4	7	19
HD12aCFD215	20
HD12aCFD216
HD12aCFD217	18
HD12aCFD218	20
HD12aCFD219	10
HD12aCFD220	12
HD12aCFD221	20
HD12aCFD222	27	1	2	1
HD12aCFD223		2	8
HD12aCFD224
HD12aCFD225			5	9
HD12aCFD226	20
HD12aCFD227	12
HD12aCFD228	16
HD12aCFD229	18
HD12aCFD230
HD12aCFD231
HD12aCFD232	20
HD12aCFD233	20
HD12aCFD234	20
HD12aCFD235	4
HD12aCFD236	20
HD12aCFD237	10
HD12aCFD238	12
HD12aCFD239	12
HD12aCFD240	18
HD12aCFD241	18
HD12aCFD242	20
HD12aCFD243	16
HD12aCFD244	20
HD12aCFD245	20
HD12aCFD246	14
HD12aCFD247				16
HD12aCFD248		2	16	2
HD12aCFD249	18
HD12aCFD250
HD12aCFD251
HD12aCFD252
HD12aCFD253	20
HD12aCFD254	12
HD12aCFD255	12
HD12aCFD256	20
HD12aCFD257	11
HD12aCFD258	20
HD12aCFD259		2	4	14
HD12aCFD260	20
HD12aCFD261	46
HD12aCFD262	20
HD12aCFD263			4	12
HD12aCFD264		1	16	3
HD12aCFD265
HD12aCFD266	12
HD12aCFD267	20
HD12aCFD268	20
HD12aCFD269		3	5	11
HD12aCFD270	20
HD12aCFD271			6	16
HD12aCFD272	14
HD12aCFD273
HD12aCFD274		1	4	15
HD12aCFD275	20
HD12aCFD276	16
HD12aCFD277	20
HD12aCFD278	20
HD12aCFD279	14
HD12aCFD280	10
HD12aCFD281	20
HD12aCFD282	16
HD12aCFD283	12
HD12aCFD284	20
HD12aCFD285			2	30
HD12aCFD286
HD12aCFD287	18
HD12aCFD288		1	1	26
HD12aCFD289	12
HD12aCFD290			1	13
HD12aCFD291
HD12aCFD292	20
HD12aCFD293	20
HD12aCFD294	10
HD12aCFD295	14
HD12aCFD296	16
HD12aCFD297			4	16
HD12aCFD298	10
HD12aCFD299		2	6	6
HD12aCFD300			1	21
HD12aCFD301	12
HD12aCFD302
HD12aCFD303	14
HD12aCFD304	14
HD12aCFD305		2	10	2
HD12aCFD306	20
HD12aCFD307	16
HD12aCFD308	20
HD12aCFD309	18
HD12aCFD310
HD12aCFD311	10
HD12aCFD312	4	6	10
HD12aCFD313
HD12aCFD314
HD12aCFD315	20
HD12aCFD316	14
HD12aCFD317	20
HD12aCFD318	20
HD12aCFD319	18
HD12aCFD320	20
HD12aCFD321	10
HD12aCFD322	20
HD12aCFD323	12
HD12aCFD324	20
HD12aCFD325	18
HD12aCFD326	12
HD12aCFD327	10
HD12aCFD328	20
HD12aCFD329				12
HD12aCFD330		2	5	21
HD12aCFD331			4	16
HD12aCFD332
HD12aCFD333	12
HD12aCFD334	10
HD12aCFD335	10
HD12aCFD336	20
HD12aCFD337	10
HD12aCFD338	12
HD12aCFD339	14
HD12aCFD340	20
HD12aCFD341
HD12aCFD342		1	3	20
HD12aCFD343	16
HD12aCFD344	20
HD12aCFD345	12
HD12aCFD346	14
HD12aCFD347
HD12aCFD348
HD12aCFD349	10
HD12aCFD350
HD12aCFD351	14
HD12aCFD352		1	5	16
HD12aCFD353	20
HD12aCFD354	12
HD12aCFD355	18
HD12aCFD356			3	17
HD12aCFD357	18
HD12aCFD358
HD12aCFD359	20
HD12aCFD360	10
HD12aCFD361	10
HD12aCFD362	12
HD12aCFD363	20
HD12aCFD364	20
HD12aCFD365	17
HD12aCFD366	20
HD12aCFD367	20
HD12aCFD368	18
HD12aCFD369	20
HD12aCFD370	14
HD12aCFD371	20
HD12aCFD372		2	10	2
HD12aCFD373	16
HD12aCFD374	19
HD12aCFD375	12
HD12aCFD376			2	10
HD12aCFD377
HD12aCFD378
HD12aCFD379	20
HD12aCFD380	16
HD12aCFD381	20
HD12aCFD382	20
HD12aCFD383
HD12aCFD384
HD12aCFD385			4	22
HD12aCFD386	14
HD12aCFD387	20
HD12aCFD388	18
HD12aCFD389	14
HD12aCFD390	14
HD12aCFD391	14
HD12aCFD392	16
HD12aCFD393	12
HD12aCFD394
HD12aCFD395	20
HD12aCFD396	12
HD12aCFD397
HD12aCFD398
HD12aCFD399	14
HD12aCFD400	18
HD12aCFD401	20
HD12aCFD402			6	4
HD12aCFD403	20
HD12aCFD404	12
HD12aCFD405	20
HD12aCFD406	14
HD12aCFD407	20
HD12aCFD408	20
HD12aCFD409	12
HD12aCFD410	20
HD12aCFD411	20
HD12aCFD412	20
HD12aCFD413	20
HD12aCFD414			3	13
HD12aCFD415	18
HD12aCFD416	20
HD12aCFD417
HD12aCFD418	18
HD12aCFD419	20
HD12aCFD420	20
HD12aCFD421	18
HD12aCFD422	20
HD12aCFD423
HD12aCFD424	20
HD12aCFD425			4	14
HD12aCFD426	20
HD12aCFD427	10
HD12aCFD428	16
HD12aCFD429	18
HD12aCFD430	20
HD12aCFD431	18
HD12aCFD432	14
HD12aCFD433	14
HD12aCFD434	20
HD12aCFD435	16
HD12aCFD436
HD12aCFD437				14
HD12aCFD438
HD12aCFD439	20
HD12aCFD440	16
HD12aCFD441
HD12aCFD442	12
HD12aCFD443	20
HD12aCFD444	10
HD12aCFD445	18
HD12aCFD446
HD12aCFD447
HD12aCFD448	20
HD12aCFD449	18
HD12aCFD450	12
HD12aCFD451	20
HD12aCFD452	12
HD12aCFD453	18
HD12aCFD454
HD12aCFD455		5	15
HD12aCFD456	14
HD12aCFD457	20
HD12aCFD458	20
HD12aCFD459	20
HD12aCFD460	20
HD12aCFD461				18
HD12aCFD462	16
HD12aCFD463	20
HD12aCFD464	20
HD12aCFD465
HD12aCFD466
HD12aCFD467
HD12aCFD468	20
HD12aCFD469	12
HD12aCFD470		8	10	2
HD12aCFD471
HD12aCFD472
HD12aCFD473	20
HD12aCFD474	12
HD12aCFD475	20
HD12aCFD476	14
HD12aCFD477
HD12aCFD478	16
HD12aCFD479			2	16
HD12aCFD480	12
HD12aCFD481				18
HD12aCFD482	20
HD12aCFD483		2	4	14
HD12aCFD484	14
HD12aCFD485	20
HD12aCFD486	10
HD12aCFD487	20
HD12aCFD488	20
HD12aCFD489
HD12aCFD490
HD12aCFD491	12
HD12aCFD492
HD12aCFD493
HD12aCFD494
HD12aCFD495
HD12aCFD496			8	12
HD12aCFD497	20
HD12aCFD498		8	7	5
HD12aCFD499	16
HD12aCFD500
HD12aCFD501
HD12aCFD502	12
HD12aCFD503		4	4	12
HD12aCFD504	12
HD12aCFD505	6
HD12aCFD506	16
HD12aCFD507	18
HD12aCFD508	18	16			rescreened, small clones
HD12aCFD509	10	3	3
HD12aCFD510	20
HD12aCFD511	16
HD12aCFD512				20
HD12aCFD513	12
HD12aCFD514		6	8
HD12aCFD515				14
HD12aCFD516	10
HD12aCFD517	20
HD12aCFD518	20
HD12aCFD519	20
HD12aCFD520	18
HD12aCFD521	14
HD12aCFD522			3	15
HD12aCFD523	20
HD12aCFD524
HD12aCFD525
HD12aCFD526	20
HD12aCFD527
HD12aCFD528	16
HD12aCFD529	14
HD12aCFD530	10
HD12aCFD531	20
HD12aCFD532	10
HD12aCFD533	18
HD12aCFD534	18
HD12aCFD535			4	6
HD12aCFD536
HD12aCFD537			6	2
HD12aCFD538	10
HD12aCFD539	20
HD12aCFD540	18
HD12aCFD541
HD12aCFD542	20
HD12aCFD543	20
HD12aCFD544	14
HD12aCFD545
HD12aCFD546	18
HD12aCFD547	20
HD12aCFD548				20
HD12aCFD549	20
HD12aCFD550	12
HD12aCFD551	12
HD12aCFD552	14
HD12aCFD553			2	18
HD12aCFD554				22
HD12aCFD555
HD12aCFD556	32
HD12aCFD557	14
HD12aCFD558
HD12aCFD559	12
HD12aCFD560	12
HD12aCFD561	24
HD12aCFD562	14
HD12aCFD563	16
HD12aCFD564
HD12aCFD565	22
HD12aCFD566				22
HD12aCFD567	34
HD12aCFD568
HD12aCFD569			4	12
HD12aCFD570	14
HD12aCFD571	16
HD12aCFD572		10	2
HD12aCFD573	14
HD12aCFD574	24
HD12aCFD575	22
HD12aCFD576	28
HD12aCFD577
HD12aCFD578				16
HD12aCFD579	14
HD12aCFD580	30
HD12aCFD581	18
HD12aCFD582		7	13	8
HD12aCFD583	20
HD12aCFD584	28
HD12aCFD585	18
HD12aCFD586	20
HD12aCFD587
HD12aCFD588	16
HD12aCFD589
HD12aCFD590				28
HD12aCFD591
HD12aCFD592			4	24
HD12aCFD593	22
HD12aCFD594
HD12aCFD595			3	25
HD12aCFD596	24
HD12aCFD597			6	10
HD12aCFD598	16
HD12aCFD599	14
HD12aCFD600	12

## Sheet: Fig6b
Line_ID	Image	total_area	white_area	red_area
control	f1_1	130428	0	130428
control	f1_2	129440	0	129440
control	f2_1	138277	0	138277
control	f2_2	147250	0	147250
BL79543	f1_1	140924	78109	NA
BL79543	f1_2	144093	82840	NA
BL79543	f2_1	127934	55138	NA
BL79543	f2_2	139047	29523	NA
BL79543	f3_1	111272	74126	NA
BL79543	f3_2	110794	67713	NA
BL79543	f4_1	117522	8202	NA
BL79543	f4_2	118759	31911	NA
BL79543	f5_1	127328	99637	NA
BL79543	f5_2	129692	74655	NA
BL79543	f6_1	119792	55204	NA
BL79543	f6_2	122679	53986	NA
BL79543	f7_1	122299	50370	NA
BL79543	f7_2	129177	119515	NA
BL79543	f8_1	127654	16056	NA
BL79543	f8_2	129091	122056	NA
BL79543	f9_1	119520	86204	NA
BL79543	f9_2	127765	23597	NA
HD12aCFD368	f1_1	109448	NA	5472
HD12aCFD368	f1_2	130774	NA	27949
HD12aCFD368	f2_1	105526	NA	10416
HD12aCFD368	f2_2	109388	109388	0
HD12aCFD368	f3_1	119934	NA	3372
HD12aCFD368	f3_2	119357	NA	2068
HD12aCFD368	f4_1	125943	NA	4225
HD12aCFD368	f4_2	135402	NA	1632
HD12aCFD368	f5_1	126985	NA	9049
HD12aCFD368	f5_2	126016	126016	0
HD12aCFD368	f6_1	116914	NA	1430
HD12aCFD368	f6_2	120875	NA	645
HD12aCFD368	f7_1	121434	NA	1481
HD12aCFD368	f8_1	124763	124763	0
HD12aCFD368	f8_2	119814	NA	2028
HD12aCFD368	f9_1	123185	NA	2995
HD12aCFD368	f9_2	126733	NA	995
HD12aCFD368	f10_1	131774	131774	0
HD12aCFD368	f10_2	133797	NA	9889

## Sheet: Fig6d
system	sgRNA	tissue	ph3_count
Cas9	control	whole_midgut	2
Cas9	control	whole_midgut	1
Cas9	control	whole_midgut	3
Cas9	control	whole_midgut	1
Cas9	control	whole_midgut	5
Cas9	control	whole_midgut	2
Cas9	control	whole_midgut	5
Cas9	control	whole_midgut	1
Cas9	control	whole_midgut	4
Cas9	control	whole_midgut	1
Cas9	control	whole_midgut	1
Cas9	control	whole_midgut	0
Cas9	control	whole_midgut	9
Cas9	control	whole_midgut	5
Cas9	control	whole_midgut	0
Cas9	control	whole_midgut	1
Cas9	control	whole_midgut	2
Cas9	control	whole_midgut	1
Cas9	control	whole_midgut	8
Cas9	hep	whole_midgut	1
Cas9	hep	whole_midgut	2
Cas9	hep	whole_midgut	1
Cas9	hep	whole_midgut	0
Cas9	hep	whole_midgut	5
Cas9	hep	whole_midgut	1
Cas9	hep	whole_midgut	0
Cas9	hep	whole_midgut	1
Cas9	hep	whole_midgut	3
Cas9	hep	whole_midgut	0
Cas9	hep	whole_midgut	3
Cas9	hep	whole_midgut	6
Cas9	hep	whole_midgut	0
Cas9	hep	whole_midgut	1
Cas9	hep	whole_midgut	4
Cas9	hep	whole_midgut	0
Cas9	mad	whole_midgut	10
Cas9	mad	whole_midgut	6
Cas9	mad	whole_midgut	3
Cas9	mad	whole_midgut	10
Cas9	mad	whole_midgut	5
Cas9	mad	whole_midgut	9
Cas9	mad	whole_midgut	28
Cas9	mad	whole_midgut	11
Cas9	mad	whole_midgut	34
Cas9	mad	whole_midgut	3
Cas9	mad	whole_midgut	49
Cas9	mad	whole_midgut	15
Cas9	mad	whole_midgut	2
Cas9	mad	whole_midgut	0
Cas9	mad	whole_midgut	9
Cas9	mad	whole_midgut	31
Cas9	mad	whole_midgut	2
Cas9	mad	whole_midgut	9
Cas9	mad	whole_midgut	25
Cas9	neur	whole_midgut	0
Cas9	neur	whole_midgut	1
Cas9	neur	whole_midgut	443
Cas9	neur	whole_midgut	7
Cas9	neur	whole_midgut	4
Cas9	neur	whole_midgut	4
Cas9	neur	whole_midgut	34
Cas9	neur	whole_midgut	72
Cas9	neur	whole_midgut	4
Cas9	neur	whole_midgut	139
Cas9	neur	whole_midgut	2
Cas9	Notch	whole_midgut	9
Cas9	Notch	whole_midgut	4
Cas9	Notch	whole_midgut	243
Cas9	Notch	whole_midgut	2
Cas9	Notch	whole_midgut	7
Cas9	Notch	whole_midgut	97
Cas9	Notch	whole_midgut	2
Cas9	Notch	whole_midgut	3
Cas9	Notch	whole_midgut	42
Cas9	Notch	whole_midgut	23
Cas9	Notch	whole_midgut	35
Cas9	Notch	whole_midgut	10
Cas9	Notch	whole_midgut	93
Cas9	Notch	whole_midgut	7
Cas9	Notch	whole_midgut	64
Cas9	Notch	whole_midgut	40
Cas9	Notch	whole_midgut	44
Cas9	Notch	whole_midgut	9
Cas9	Notch	whole_midgut	333
Cas9	Notch	whole_midgut	9
Cas9	Notch	whole_midgut	5
Cas9	Notch	whole_midgut	100
Cas9	Notch	whole_midgut	376
Cas9	Notch	whole_midgut	105
Cas9	Notch	whole_midgut	382
Cas12a	control	whole_midgut	1
Cas12a	control	whole_midgut	0
Cas12a	control	whole_midgut	5
Cas12a	control	whole_midgut	3
Cas12a	control	whole_midgut	0
Cas12a	control	whole_midgut	0
Cas12a	control	whole_midgut	3
Cas12a	control	whole_midgut	0
Cas12a	control	whole_midgut	5
Cas12a	control	whole_midgut	0
Cas12a	control	whole_midgut	2
Cas12a	control	whole_midgut	0
Cas12a	control	whole_midgut	9
Cas12a	control	whole_midgut	3
Cas12a	control	whole_midgut	2
Cas12a	control	whole_midgut	24
Cas12a	control	whole_midgut	2
Cas12a	control	whole_midgut	6
Cas12a	control	whole_midgut	11
Cas12a	hep	whole_midgut	5
Cas12a	hep	whole_midgut	4
Cas12a	hep	whole_midgut	3
Cas12a	hep	whole_midgut	1
Cas12a	hep	whole_midgut	0
Cas12a	hep	whole_midgut	2
Cas12a	hep	whole_midgut	3
Cas12a	hep	whole_midgut	2
Cas12a	hep	whole_midgut	1
Cas12a	hep	whole_midgut	2
Cas12a	hep	whole_midgut	4
Cas12a	hep	whole_midgut	3
Cas12a	hep	whole_midgut	0
Cas12a	hep	whole_midgut	13
Cas12a	hep	whole_midgut	14
Cas12a	hep	whole_midgut	0
Cas12a	hep	whole_midgut	2
Cas12a	hep	whole_midgut	3
Cas12a	mad	whole_midgut	18
Cas12a	mad	whole_midgut	6
Cas12a	mad	whole_midgut	5
Cas12a	mad	whole_midgut	15
Cas12a	mad	whole_midgut	5
Cas12a	mad	whole_midgut	2
Cas12a	mad	whole_midgut	0
Cas12a	mad	whole_midgut	19
Cas12a	mad	whole_midgut	0
Cas12a	mad	whole_midgut	10
Cas12a	mad	whole_midgut	2
Cas12a	mad	whole_midgut	31
Cas12a	mad	whole_midgut	11
Cas12a	mad	whole_midgut	15
Cas12a	neur	whole_midgut	220
Cas12a	neur	whole_midgut	170
Cas12a	neur	whole_midgut	99
Cas12a	neur	whole_midgut	144
Cas12a	neur	whole_midgut	30
Cas12a	neur	whole_midgut	153
Cas12a	neur	whole_midgut	90
Cas12a	neur	whole_midgut	153
Cas12a	neur	whole_midgut	173
Cas12a	neur	whole_midgut	212
Cas12a	neur	whole_midgut	389
Cas12a	Notch	whole_midgut	152
Cas12a	Notch	whole_midgut	132
Cas12a	Notch	whole_midgut	93
Cas12a	Notch	whole_midgut	128
Cas12a	Notch	whole_midgut	97
Cas12a	Notch	whole_midgut	71
Cas12a	Notch	whole_midgut	85
Cas12a	Notch	whole_midgut	46
Cas12a	Notch	whole_midgut	417
Cas12a	Notch	whole_midgut	450
Cas12a	Notch	whole_midgut	524
Cas12a	Notch	whole_midgut	435
Cas12a	Notch	whole_midgut	309
Cas12a	Notch	whole_midgut	215

## Sheet: Fig6f
System	sgRNA	Imaging_Date	Image	Total_Area	Expression_Area
Cas9	HD_CFD761	2022-09-07	TileScan4	50472	11383
Cas9	HD_CFD761	2022-09-07	TileScan3	51125	13911
Cas9	HD_CFD761	2022-09-07	TileScan2	49336	16765
Cas9	HD_CFD761	2022-09-07	TileScan1	57154	16197
Cas12a	HD12aCFD0004	2022-09-07	TileScan7	26076	0
Cas12a	HD12aCFD0004	2022-09-07	TileScan6	37611	213
Cas12a	HD12aCFD0004	2022-09-07	TileScan5	32226	0
Cas12a	HD12aCFD0004	2022-09-07	TileScan4	30625	709
Cas12a	HD12aCFD0004	2022-09-07	TileScan3	33111	0
Cas12a	HD12aCFD0004	2022-09-07	TileScan2	22710	0
Cas12a	HD12aCFD0004	2022-09-07	TileScan1	18884	121
Cas12a	HD12aCFD0004	2022-09-07	Image2	21702	0
Cas12a	HD12aCFD0004	2022-09-07	Image1	20288	0
control	non	2022-09-07	TileScan10	57228	57228
control	non	2022-09-07	TileScan09	40772	40772
control	non	2022-09-07	TileScan08	73512	73512
control	non	2022-09-07	TileScan07	47033	47033
control	non	2022-09-07	TileScan06	40927	40927
control	non	2022-09-07	TileScan05	60154	60154
control	non	2022-09-07	TileScan04	60593	60593
control	non	2022-09-07	TileScan03	65378	65378
control	non	2022-09-07	TileScan02	65036	65036
control	non	2022-09-07	TileScan01	61769	61769
control	non	2022-09-27	TileScan6	67947	67947
control	non	2022-09-27	TileScan5	53694	53694
control	non	2022-09-27	TileScan4	75061	75061
control	non	2022-09-27	TileScan2	76408	76408
control	non	2022-09-27	TileScan1	96607	96607
Cas9	HD_CFD761	2022-09-27	TileScan6	34482	5775
Cas9	HD_CFD761	2022-09-27	TileScan5	45796	12302
Cas9	HD_CFD761	2022-09-27	TileScan4	41726	9492
Cas9	HD_CFD761	2022-09-27	TileScan3	42009	14177
Cas9	HD_CFD761	2022-09-27	TileScan2	39782	10962
Cas9	HD_CFD761	2022-09-27	TileScan1	44534	14534
Cas12a	HD12aCFD0004	2022-09-27	TileScan9	33824	303
Cas12a	HD12aCFD0004	2022-09-27	TileScan8	40435	0
Cas12a	HD12aCFD0004	2022-09-27	TileScan7	43304	0
Cas12a	HD12aCFD0004	2022-09-27	TileScan6	27259	0
Cas12a	HD12aCFD0004	2022-09-27	TileScan5	31686	0
Cas12a	HD12aCFD0004	2022-09-27	TileScan4	23344	0
Cas12a	HD12aCFD0004	2022-09-27	TileScan3	26760	0
Cas12a	HD12aCFD0004	2022-09-27	TileScan2	30034	0
Cas12a	HD12aCFD0004	2022-09-27	TileScan1	35504	0

## Sheet: Fig6g
Line_ID	Wing_no	Area
BL68038	1	1.80184e+06
BL68038	2	1.90815e+06
BL68038	3	1.85525e+06
BL68038	4	1.76875e+06
BL68038	5	1.83523e+06
BL68038	6	1.88139e+06
BL68038	7	1.80621e+06
BL68038	8	1.78453e+06
BL68038	9	1.81321e+06
BL76396	1	1.84874e+06
BL76396	2	1.85621e+06
BL76396	3	1.97249e+06
BL76396	4	1.84799e+06
BL76396	5	1.90837e+06
BL76396	6	1.873e+06
BL76396	7	1.86985e+06
BL76396	8	1.87644e+06
BL76396	9	1.95654e+06
BL76396	10	1.9724e+06
BL76396	11	1.93972e+06
BL76396	1	1.94345e+06
BL76420	1	1.97492e+06
BL76420	2	1.99895e+06
BL76420	3	1.89564e+06
BL76420	4	2.01132e+06
BL76420	5	1.94366e+06
BL76420	6	1.95101e+06
BL76420	7	2.01211e+06
BL76420	8	1.96451e+06
BL76420	9	1.93752e+06
BL76420	10	1.919e+06
BL76420	11	1.95072e+06
BL76455	1	1.862e+06
BL76455	2	1.85059e+06
BL76455	3	1.80165e+06
BL76455	4	1.84495e+06
BL76455	5	1.87612e+06
BL76455	6	1.84516e+06
BL76455	7	2.03823e+06
BL76455	8	1.90889e+06
BL76455	9	1.84311e+06
BL76455	10	1.88306e+06
BL76455	11	1.8485e+06
BL76455	12	1.88699e+06
BL76455	13	1.73554e+06
BL76457	1	238082
BL76457	2	228945
BL76457	3	196836
BL76457	4	219596
BL76457	5	218919
BL76457	6	255426
BL76457	7	191676
BL76457	8	177673
BL76457	9	218876
BL76457	10	206566
BL76457	11	120818
BL76457	12	181100
BL76521	1	2.03976e+06
BL76521	2	1.95473e+06
BL76521	3	1.96497e+06
BL76521	4	1.94199e+06
BL76521	5	1.89695e+06
BL76521	6	1.99002e+06
BL76521	7	1.93446e+06
BL76521	8	1.91664e+06
BL76521	9	1.85208e+06
BL76521	10	1.98378e+06
BL76538	1	1.83681e+06
BL76538	2	1.85595e+06
BL76538	3	1.93188e+06
BL76538	4	1.97766e+06
BL76538	5	1.89208e+06
BL76538	6	1.93475e+06
BL76538	7	2.01267e+06
BL76538	8	1.93604e+06
BL76538	9	1.88509e+06
BL76538	10	1.96097e+06
BL76538	11	1.88368e+06
BL76538	12	1.93841e+06
BL76538	13	1.91506e+06
BL76962	1	1.88676e+06
BL76962	2	1.94599e+06
BL76962	3	1.85271e+06
BL76962	4	1.88909e+06
BL76962	5	1.86092e+06
BL76962	6	1.8684e+06
BL76962	7	1.86151e+06
BL76962	8	1.82246e+06
BL76962	9	1.99307e+06
BL76962	10	1.95851e+06
BL76962	11	2.01989e+06
BL76962	12	1.95834e+06
BL77196	1	1.92715e+06
BL77196	2	1.9368e+06
BL77196	3	2.01796e+06
BL77196	4	1.8546e+06
BL77196	5	1.89405e+06
BL77196	6	1.87232e+06
BL77196	7	1.76851e+06
BL77196	8	1.89911e+06
BL77196	9	1.8312e+06
BL77196	10	1.78819e+06
BL77196	11	2.00321e+06
BL77196	12	1.88193e+06
BL77196	13	1.84407e+06
BL77196	14	1.79726e+06
BL77210	1	1.82068e+06
BL77210	2	1.91147e+06
BL77210	3	1.9561e+06
BL77210	4	1.9396e+06
BL77210	5	1.92534e+06
BL77210	6	1.83596e+06
BL77210	7	2.06397e+06
BL77210	8	1.92995e+06
BL77210	9	2.00458e+06
BL77210	10	1.89565e+06
BL77210	11	1.98423e+06
BL77210	12	1.92458e+06
BL77220	1	1.90225e+06
BL77220	2	1.96858e+06
BL77220	3	1.9124e+06
BL77220	4	1.8995e+06
BL77220	5	1.83384e+06
BL77220	6	1.98503e+06
BL77220	7	1.88021e+06
BL77220	8	1.89459e+06
BL77220	9	1.85355e+06
BL77220	10	1.86802e+06
BL77220	11	1.91329e+06
BL77220	12	1.92382e+06
BL77294	1	2.04963e+06
BL77294	2	2.08688e+06
BL77294	3	2.05242e+06
BL77294	4	1.99664e+06
BL77294	5	2.08247e+06
BL77294	6	2.02132e+06
BL77294	7	2.03219e+06
BL77294	8	1.94944e+06
BL77294	9	1.99435e+06
BL77294	10	1.96709e+06
BL77294	11	2.0006e+06
BL77294	12	2.0848e+06
BL77294	13	2.0334e+06
BL78589	1	1.69941e+06
BL78589	2	1.64965e+06
BL78589	3	1.7058e+06
BL78589	4	1.72585e+06
BL78589	5	1.75455e+06
BL78589	6	1.75459e+06
BL78589	7	1.73542e+06
BL78589	8	1.69368e+06
BL78589	9	1.70329e+06
BL78589	10	1.76892e+06
BL78589	11	1.71281e+06
BL78589	12	1.78307e+06
BL78760	1	1.82018e+06
BL78760	2	1.58637e+06
BL78760	3	1.70926e+06
BL78760	4	1.72271e+06
BL78760	5	1.85461e+06
BL78760	6	1.71878e+06
BL78760	7	1.74048e+06
BL78760	8	1.69318e+06
BL78760	9	1.83312e+06
BL78760	10	1.72931e+06
BL78760	11	1.61581e+06
BL78769	1	1.85429e+06
BL78769	2	1.83706e+06
BL78769	3	1.91602e+06
BL78769	4	1.92571e+06
BL78769	5	1.79976e+06
BL78769	6	1.79639e+06
BL78769	7	1.90586e+06
BL78769	8	2.17034e+06
BL78769	9	1.85029e+06
BL78769	10	1.80438e+06
BL78769	11	1.9054e+06
BL78769	12	1.81329e+06
BL78769	13	1.90782e+06
BL79411	1	1.99548e+06
BL79411	2	1.98833e+06
BL79411	3	2.01399e+06
BL79411	4	2.07952e+06
BL79411	5	1.97521e+06
BL79411	6	1.94433e+06
BL79411	7	1.96769e+06
BL79411	8	1.98282e+06
BL79411	9	2.03364e+06
BL79411	10	1.97738e+06
BL79411	11	1.99063e+06
BL79411	12	1.97843e+06
BL79414	1	1.88748e+06
BL79414	2	1.87179e+06
BL79414	3	1.9448e+06
BL79414	4	1.8819e+06
BL79414	5	1.91257e+06
BL79414	6	1.87581e+06
BL79414	7	1.92259e+06
BL79414	8	1.78739e+06
BL79414	9	1.9558e+06
BL79414	10	1.78777e+06
BL79414	11	1.90538e+06
BL79414	12	1.95457e+06
BL79414	13	1.92589e+06
BL79418	1	1.86465e+06
BL79418	2	1.89079e+06
BL79418	3	1.85491e+06
BL79418	4	1.82432e+06
BL79418	5	1.89289e+06
BL79418	6	1.88554e+06
BL79418	7	1.82835e+06
BL79418	8	1.88697e+06
BL79418	9	1.95881e+06
BL79418	10	1.90061e+06
BL79418	11	1.87312e+06
BL79418	12	1.89326e+06
BL78760	1	1.82018e+06
BL78760	2	1.58637e+06
BL78760	3	1.70926e+06
BL78760	4	1.72271e+06
BL78760	5	1.85461e+06
BL78760	6	1.71878e+06
BL78760	7	1.74048e+06
BL78760	8	1.69318e+06
BL78760	9	1.83312e+06
BL78760	10	1.72931e+06
BL78760	11	1.61581e+06
BL78769	1	1.85429e+06
BL78769	2	1.83706e+06
BL78769	3	1.91602e+06
BL78769	4	1.92571e+06
BL78769	5	1.79976e+06
BL78769	6	1.79639e+06
BL78769	7	1.90586e+06
BL78769	8	2.17034e+06
BL78769	9	1.85029e+06
BL78769	10	1.80438e+06
BL78769	11	1.9054e+06
BL78769	12	1.81329e+06
BL78769	13	1.90782e+06
BL79539	1	1.81643e+06
BL79539	2	1.90405e+06
BL79539	3	1.91928e+06
BL79539	4	1.75869e+06
BL79539	5	1.96229e+06
BL79539	6	1.89196e+06
BL79539	7	1.95423e+06
BL79539	8	1.88026e+06
BL79539	9	1.873e+06
BL79539	10	1.97001e+06
BL79539	11	1.91219e+06
BL79539	12	1.88512e+06
BL79543	1	2.03195e+06
BL79543	2	2.01436e+06
BL79543	3	1.97727e+06
BL79543	4	1.9902e+06
BL79543	5	2.05599e+06
BL79543	6	2.01533e+06
BL79543	7	2.04831e+06
BL79543	8	1.98042e+06
BL79543	1	2.01271e+06
BL79543	2	1.98374e+06
BL79543	3	2.00447e+06
BL79543	4	1.95906e+06
BL79543	5	1.94395e+06
BL79543	6	2.01708e+06
BL79543	7	1.98241e+06
BL79752	1	1.93204e+06
BL79752	2	1.84467e+06
BL79752	3	1.89033e+06
BL79752	4	1.9253e+06
BL79752	5	1.8577e+06
BL79752	6	2.01804e+06
BL79752	7	1.87514e+06
BL79752	8	1.93179e+06
BL79752	9	1.82669e+06
BL79752	1	1.96126e+06
BL79752	2	1.84984e+06
BL79752	3	2.0324e+06
BL79752	4	1.9986e+06
BL80325	1	1.20509e+06
BL80325	2	1.2899e+06
BL80325	3	1.18185e+06
BL80350	1	1.88398e+06
BL80350	2	1.82167e+06
BL80350	3	1.81114e+06
BL80350	4	1.90283e+06
BL80350	5	1.84971e+06
BL80350	6	1.89581e+06
BL80350	7	1.88498e+06
BL80350	8	1.87207e+06
BL80350	9	1.93338e+06
BL80350	10	1.69826e+06
BL80350	11	1.81126e+06
BL80350	12	1.87926e+06
BL80804	1	2.03298e+06
BL80804	2	2.05221e+06
BL80804	3	1.99385e+06
BL80804	4	2.04064e+06
BL80804	5	2.04576e+06
BL80804	6	1.97479e+06
BL80804	7	2.0242e+06
BL80804	8	2.0351e+06
BL80804	9	1.96929e+06
BL80804	10	2.00313e+06
BL80804	11	2.00676e+06
BL80804	12	2.05109e+06
BL80806	1	1.92201e+06
BL80806	2	1.95633e+06
BL80806	3	1.91588e+06
BL80806	4	1.72206e+06
BL80806	5	1.88026e+06
BL80806	6	1.95079e+06
BL80806	7	2.00497e+06
BL80806	8	1.94429e+06
BL80806	9	1.90581e+06
BL80806	10	1.95356e+06
BL80806	11	1.88617e+06
BL80806	12	1.96632e+06
BL80806	13	1.90111e+06
BL80815	1	1.88147e+06
BL80815	2	1.93584e+06
BL80815	3	1.81406e+06
BL80815	4	1.92009e+06
BL80815	5	1.93271e+06
BL80815	6	1.89844e+06
BL80815	7	1.9923e+06
BL80815	8	1.91336e+06
BL80815	9	1.9768e+06
BL80815	10	1.79195e+06
BL80815	11	1.96823e+06
BL80815	12	1.83103e+06
BL80815	13	1.96347e+06
BL80815	14	1.97567e+06
BL80830	1	1.73209e+06
BL80830	2	1.83255e+06
BL80830	3	1.69164e+06
BL80830	4	1.68308e+06
BL80830	5	1.5235e+06
BL80830	6	1.72898e+06
BL80830	7	1.69558e+06
BL80830	8	1.64896e+06
BL80830	9	1.35934e+06
BL80830	10	1.77523e+06
BL80830	11	1.66499e+06
BL80830	12	1.74329e+06
BL80830	13	1.67355e+06
BL80830	14	1.7354e+06
BL80837	1	2.07972e+06
BL80837	2	2.00821e+06
BL80837	3	2.03889e+06
BL80837	4	2.00318e+06
BL80837	5	2.0992e+06
BL80837	6	2.04284e+06
BL80837	7	2.02611e+06
BL80837	8	1.96967e+06
BL80837	9	2.06332e+06
BL80837	10	1.93741e+06
BL81309	1	1.96146e+06
BL81309	2	1.90855e+06
BL81309	3	1.95569e+06
BL81309	4	1.95252e+06
BL81309	5	1.87696e+06
BL81309	6	1.89138e+06
BL81309	7	1.85853e+06
BL81309	8	1.98574e+06
BL81309	9	1.95143e+06
BL81309	10	2.03757e+06
BL81309	11	2.02005e+06
BL81309	12	1.93179e+06
BL81309	13	1.9124e+06
BL81429	1	2.06548e+06
BL81429	2	1.97956e+06
BL81429	3	2.02774e+06
BL81429	4	1.97367e+06
BL81429	5	1.92038e+06
BL81429	6	1.98399e+06
BL81429	7	1.91917e+06
BL81429	8	1.9534e+06
BL81429	9	1.94241e+06
BL81429	10	1.96305e+06
BL81429	11	1.96995e+06
BL81436	1	490293
BL81436	2	517240
BL81436	3	585814
BL81436	4	797626
BL81436	5	742885
BL81436	6	560686
BL81436	7	607896
BL81436	8	491351
BL81436	9	412963
BL81436	10	504930
BL81436	11	727191
BL81436	12	446763
BL81784	1	1.92326e+06
BL81784	2	1.94124e+06
BL81784	3	1.84638e+06
BL81784	4	1.9278e+06
BL81784	5	1.94599e+06
BL81784	6	1.86332e+06
BL81784	7	1.89279e+06
BL81784	8	1.88159e+06
BL81784	9	1.88059e+06
BL81784	10	1.93129e+06
BL81784	11	1.96068e+06
BL81784	12	1.94515e+06
BL81785	1	1.98336e+06
BL81785	2	1.93579e+06
BL81785	3	1.9817e+06
BL81785	4	1.88226e+06
BL81785	5	2.00184e+06
BL81785	6	1.90386e+06
BL81785	7	1.88122e+06
BL81785	8	1.85558e+06
BL81785	9	1.81799e+06
BL81785	10	1.88238e+06
BL81785	11	1.89092e+06
BL81785	12	1.97133e+06
BL81789	1	1.95684e+06
BL81789	2	1.89519e+06
BL81789	3	1.97144e+06
BL81789	4	1.96279e+06
BL81789	5	1.86305e+06
BL81789	6	1.8954e+06
BL81789	7	1.79889e+06
BL81789	8	1.87518e+06
BL81789	9	1.82776e+06
BL81789	10	1.89994e+06
BL81789	11	1.91152e+06
BL81789	12	1.82478e+06
BL81956	1	1.1787e+06
BL81956	2	1.13732e+06
BL81956	3	1.11643e+06
BL81956	4	1.23202e+06
BL81956	5	994595
BL81956	6	1.0291e+06
BL81956	7	1.12167e+06
BL81956	8	1.23231e+06
BL81956	9	1.04159e+06
BL81956	10	1.15838e+06
BL81956	11	1.12821e+06
BL81956	12	1.18373e+06
BL81956	13	1.22494e+06
BL81956	14	1.2731e+06
BL81964	1	1.87658e+06
BL81964	2	1.7001e+06
BL81964	3	1.78184e+06
BL81964	4	1.84942e+06
BL81964	5	1.7576e+06
BL81964	6	1.77637e+06
BL81964	7	1.88854e+06
BL81964	8	1.92836e+06
BL81964	1	1.53696e+06
BL81964	2	1.70105e+06
BL81964	3	1.473e+06
BL81964	4	1.71273e+06
BL81964	5	1.70905e+06
BL81964	6	1.60249e+06
BL81964	7	1.62554e+06
BL81964	8	1.55172e+06
BL81991	1	1.90267e+06
BL81991	2	1.92145e+06
BL81991	3	1.91663e+06
BL81991	4	1.9539e+06
BL81991	5	1.84734e+06
BL81991	6	1.85994e+06
BL81991	7	1.86138e+06
BL81991	8	1.9396e+06
BL81991	9	1.83997e+06
BL81991	10	1.88943e+06
BL81991	11	1.83058e+06
BL81991	12	1.81709e+06
BL82039	1	2.0736e+06
BL82039	2	2.1171e+06
BL82039	3	2.11839e+06
BL82039	4	2.1442e+06
BL82039	5	2.12842e+06
BL82039	6	2.0945e+06
BL82039	7	2.09042e+06
BL82039	8	2.08351e+06
BL82039	9	2.0955e+06
BL82039	10	2.13558e+06
BL82039	11	2.26041e+06
BL82039	12	2.10012e+06
BL82122	1	1.94437e+06
BL82122	2	1.94228e+06
BL82122	3	1.99097e+06
BL82122	4	2.11952e+06
BL82122	5	1.99636e+06
BL82122	6	2.00313e+06
BL82122	7	2.04872e+06
BL82122	8	2.05345e+06
BL82122	9	1.9819e+06
BL82122	10	2.0328e+06
BL82122	11	1.97776e+06
BL82122	12	1.95841e+06
BL82123	1	1.99272e+06
BL82123	2	1.90195e+06
BL82123	3	1.97881e+06
BL82123	4	1.95026e+06
BL82123	5	1.91031e+06
BL82123	6	1.94098e+06
BL82123	7	1.89184e+06
BL82123	8	1.89915e+06
BL82123	9	1.98014e+06
BL82123	10	1.94006e+06
BL82129	1	1.94424e+06
BL82129	2	2.05708e+06
BL82129	3	1.98859e+06
BL82129	4	2.00743e+06
BL82129	5	1.99456e+06
BL82129	6	2.05382e+06
BL82129	7	1.91152e+06
BL82129	8	1.90162e+06
BL82129	9	1.99556e+06
BL82129	10	2.00885e+06
BL82129	1	1.92176e+06
BL82129	2	1.89154e+06
BL82130	1	2.08255e+06
BL82130	2	1.98415e+06
BL82130	3	2.02174e+06
BL82130	4	2.09479e+06
BL82130	5	2.07032e+06
BL82130	6	2.01158e+06
BL82130	7	2.08255e+06
BL82130	8	2.03119e+06
BL82473	1	1.85357e+06
BL82473	2	1.88282e+06
BL82473	3	1.84132e+06
BL82473	4	1.83829e+06
BL82473	5	1.81156e+06
BL82473	6	1.86578e+06
BL82473	7	1.90959e+06
BL82473	8	1.89981e+06
BL82473	9	1.83506e+06
BL82473	10	1.87358e+06
BL82473	11	1.86402e+06
BL82504	1	1.16717e+06
BL82504	2	1.36446e+06
BL82504	3	733283
BL82504	4	1.1911e+06
BL82504	5	1.27909e+06
BL82504	6	1.02844e+06
BL82504	7	1.06577e+06
BL82504	8	884126
BL82504	9	1.17137e+06
BL82504	10	1.28338e+06
BL82504	11	413197
BL82562	1	1.74823e+06
BL82562	2	1.76721e+06
BL82562	3	1.90586e+06
BL82562	4	1.85142e+06
BL82562	5	1.80155e+06
BL82562	6	1.91585e+06
BL82562	7	1.87901e+06
BL82562	1	1.95061e+06
BL82562	2	1.93092e+06
BL82562	3	1.92388e+06
BL82562	4	1.86116e+06
BL82564	1	1.88405e+06
BL82564	2	1.97903e+06
BL82564	3	1.99348e+06
BL82564	4	1.90465e+06
BL82564	5	1.77704e+06
BL82564	6	1.84064e+06
BL82564	7	1.91319e+06
BL82564	8	1.93083e+06
BL82564	9	1.89804e+06
BL82564	10	1.93217e+06
BL82564	11	2.04684e+06
BL82564	12	1.95244e+06
BL82691	1	1.87385e+06
BL82691	2	1.90532e+06
BL82691	3	2.00592e+06
BL82691	4	1.7213e+06
BL82691	5	1.69658e+06
BL82691	6	1.72655e+06
BL82691	7	1.95864e+06
BL82691	8	1.95564e+06
BL82691	9	1.86216e+06
BL82691	10	2.02345e+06
BL82691	11	1.94748e+06
BL82691	12	1.81383e+06
BL82691	1	1.98119e+06
BL82691	2	2.01617e+06
BL82691	3	1.98729e+06
BL82691	4	2.0285e+06
BL82691	5	1.98474e+06
BL82691	6	1.81105e+06
BL82691	7	2.01399e+06
BL82691	8	1.86058e+06
BL82700	1	1.98228e+06
BL82700	2	1.98519e+06
BL82700	3	2.09408e+06
BL82700	4	1.98607e+06
BL82700	5	2.03086e+06
BL82700	6	2.04734e+06
BL82700	7	2.04388e+06
BL82700	8	1.99518e+06
BL82700	9	2.07269e+06
BL82700	10	2.0597e+06
BL82700	11	2.00251e+06
BL82700	12	2.00838e+06
BL82701	1	1.99972e+06
BL82701	2	1.93362e+06
BL82701	3	2.05833e+06
BL82701	4	1.97729e+06
BL82701	5	2.02923e+06
BL82701	6	2.02049e+06
BL82701	7	2.04513e+06
BL82701	8	2.02486e+06
BL82701	9	2.00834e+06
BL82701	10	1.95922e+06
BL82701	11	2.01787e+06
BL82701	12	2.00551e+06
BL82701	13	2.01978e+06
BL82711	1	1.97776e+06
BL82711	2	2.00016e+06
BL82711	3	1.86864e+06
BL82711	4	1.95289e+06
BL82711	5	1.99586e+06
BL82711	6	1.9004e+06
BL82711	7	1.88511e+06
BL82711	8	1.98696e+06
BL82711	9	1.88356e+06
BL82711	10	1.97797e+06
BL82711	11	2.00012e+06
BL82711	1	1.92715e+06
BL82711	2	1.9969e+06
BL82711	3	1.97279e+06
BL82724	1	2.0463e+06
BL82724	2	1.96149e+06
BL82724	3	2.01571e+06
BL82724	4	1.96942e+06
BL82724	5	1.98235e+06
BL82724	6	2.04122e+06
BL82724	7	2.09082e+06
BL82724	8	2.02968e+06
BL82724	9	2.09594e+06
BL82724	10	2.04592e+06
BL82725	1	1.85383e+06
BL82725	2	1.88197e+06
BL82725	3	1.88147e+06
BL82725	4	1.92326e+06
BL82725	5	1.887e+06
BL82725	6	1.78619e+06
BL82725	7	1.87831e+06
BL82725	8	1.83514e+06
BL82725	9	1.80114e+06
BL82725	10	1.88517e+06
BL82725	11	1.92397e+06
BL82725	12	1.83614e+06
BL82789	1	1.98222e+06
BL82789	2	2.03744e+06
BL82789	3	2.00199e+06
BL82789	4	2.0703e+06
BL82789	5	2.02515e+06
BL82789	6	1.95541e+06
BL82789	7	1.98042e+06
BL82789	8	2.01512e+06
BL82789	9	1.95411e+06
BL82828	1	1.97458e+06
BL82828	2	1.90864e+06
BL82828	3	1.91018e+06
BL82828	4	1.92728e+06
BL82828	5	1.90492e+06
BL82828	6	1.92974e+06
BL82828	7	1.8951e+06
BL82828	8	1.98186e+06
BL82828	9	1.9106e+06
BL82828	10	1.90676e+06
BL82828	11	1.99995e+06
BL82828	12	1.97024e+06
BL82864	1	1.91202e+06
BL82864	2	1.87534e+06
BL82864	3	1.94451e+06
BL82864	4	1.97733e+06
BL82864	5	1.86599e+06
BL82864	6	2.04121e+06
BL82864	7	1.90326e+06
BL82864	8	1.98461e+06
BL82864	9	1.96502e+06
BL82864	10	1.93304e+06
BL82864	11	1.94404e+06
BL82864	12	1.97475e+06
BL82864	13	1.98046e+06
BL82864	14	1.96138e+06
BL82864	15	1.91553e+06
BL82864	16	1.92636e+06
BL82869	1	1.94867e+06
BL82869	2	2.01094e+06
BL82869	3	1.97463e+06
BL82869	4	1.89464e+06
BL82869	5	1.94111e+06
BL82869	6	1.88816e+06
BL82869	7	1.95641e+06
BL82869	8	1.94504e+06
BL82869	9	1.9055e+06
BL82869	10	1.99519e+06
BL82873	1	2.00915e+06
BL82873	2	2.05909e+06
BL82873	3	2.1087e+06
BL82873	4	1.91002e+06
BL82873	5	1.90036e+06
BL82873	6	2.07702e+06
BL82873	7	2.00618e+06
BL82873	8	1.92155e+06
BL82873	9	1.90968e+06
BL82873	10	2.08726e+06
BL82873	11	1.9926e+06
BL82919	1	2.06176e+06
BL82919	2	2.06151e+06
BL82919	3	1.96455e+06
BL82919	4	1.86367e+06
BL82919	5	2.10698e+06
BL82919	6	1.96359e+06
BL82919	7	2.06414e+06
BL82919	8	1.9773e+06
BL82919	9	2.01433e+06
BL82919	10	1.88937e+06
BL82919	1	1.95603e+06
BL82919	2	1.98725e+06
BL82919	3	1.87708e+06
BL82931	1	1.92209e+06
BL82931	2	2.00758e+06
BL82931	3	1.97987e+06
BL82931	4	1.95068e+06
BL82931	5	1.99409e+06
BL82931	6	1.9624e+06
BL82931	7	2.01562e+06
BL82931	8	1.94649e+06
BL82931	9	2.01266e+06
BL82931	10	1.99624e+06
BL82931	11	1.98042e+06
BL83445	1	1.86692e+06
BL83445	2	1.91726e+06
BL83445	3	1.94002e+06
BL83445	4	1.85313e+06
BL83445	5	1.925e+06
BL83445	6	1.93689e+06
BL83445	7	1.84306e+06
BL83445	8	1.91248e+06
BL83445	9	1.89531e+06
BL83445	10	1.87382e+06
BL83445	11	1.88744e+06
BL83445	12	1.88676e+06
BL83445	13	1.89607e+06
BL83505	1	1.8781e+06
BL83505	2	1.83893e+06
BL83505	3	1.89262e+06
BL83505	4	1.87448e+06
BL83505	5	1.84817e+06
BL83505	6	1.8396e+06
BL83517	1	1.79739e+06
BL83517	2	1.6952e+06
BL83517	3	1.84234e+06
BL83517	4	1.89629e+06
BL83517	5	1.87847e+06
BL83517	6	1.88018e+06
BL83517	7	1.87031e+06
BL83517	8	1.82573e+06
BL83517	9	1.94694e+06
BL83517	10	1.80305e+06
BL83517	11	1.89533e+06
BL83517	12	1.931e+06
BL83792	1	1.89794e+06
BL83792	2	1.91842e+06
BL83792	3	1.93793e+06
BL83792	4	1.92937e+06
BL83792	5	1.94395e+06
BL83792	6	1.9949e+06
BL83792	7	1.88569e+06
BL83792	8	1.92983e+06
BL83792	9	1.95177e+06
BL83792	10	1.83985e+06
BL83792	11	1.91169e+06
BL83792	12	1.97826e+06
BL83792	13	1.92983e+06
BL83792	14	1.97784e+06
BL83805	1	1.83234e+06
BL83805	2	1.76163e+06
BL83805	3	1.80833e+06
BL83805	4	1.74036e+06
BL83805	5	1.73956e+06
BL83805	6	1.84211e+06
BL83805	7	1.83477e+06
BL83805	8	1.80229e+06
BL83805	9	1.78366e+06
BL83805	10	1.71673e+06
BL84008	1	2.03035e+06
BL84008	2	2.01495e+06
BL84008	3	1.95453e+06
BL84008	4	2.01457e+06
BL84008	5	1.96867e+06
BL84008	6	1.9536e+06
BL84008	7	1.97156e+06
BL84008	8	2.02758e+06
BL84008	9	2.00207e+06
BL84008	10	1.96951e+06
BL84008	11	1.9296e+06
BL84175	1	1.84899e+06
BL84175	2	1.86465e+06
BL84175	3	1.82247e+06
BL84175	4	1.8359e+06
BL84175	5	1.87669e+06
BL84175	6	1.87686e+06
BL84175	7	1.7404e+06
BL84175	8	1.75857e+06
BL84175	9	1.85491e+06
BL84198	1	2.0028e+06
BL84198	2	2.00881e+06
BL84198	3	2.0712e+06
BL84198	4	1.93427e+06
BL84198	5	2.03224e+06
BL84198	6	2.02268e+06
BL84198	7	1.99079e+06
BL84198	8	1.99299e+06
BL84198	9	2.01439e+06
BL84198	10	1.88122e+06
BL84198	11	1.96722e+06
BL84198	12	1.83883e+06
BL84198	13	2.0646e+06
BL85868	1	47210.3
BL85868	2	100639
BL85868	3	115995
BL85868	4	87059.9
BL85868	5	106731
HD12aCFD0577	L	0
HD12aCFD0577	L	0
HD12aCFD0577	L	0
HD12aCFD0397	L	0
HD12aCFD0397	L	0
HD12aCFD0397	L	0
HD12aCFD0302	L	0
HD12aCFD0302	L	0
HD12aCFD0302	L	0
HD12aCFD0621	L	0
HD12aCFD0621	L	0
HD12aCFD0621	L	0
HD12aCFD0631	L	0
HD12aCFD0631	L	0
HD12aCFD0631	L	0
BL84168	L	0
BL84168	L	0
BL84168	L	0
HD12aCFD0555	L	0
HD12aCFD0555	L	0
HD12aCFD0555	L	0
HD12aCFD0240	1	985006
HD12aCFD0240	2	1.05605e+06
HD12aCFD0240	3	1.11756e+06
HD12aCFD0240	4	1.15042e+06
HD12aCFD0240	5	1.14752e+06
HD12aCFD0240	6	1.00615e+06
HD12aCFD0240	7	977579
HD12aCFD0240	8	1.02835e+06
HD12aCFD0240	9	1.03779e+06
HD12aCFD0240	10	1.13258e+06
HD12aCFD0240	11	914468
HD12aCFD0240	12	1.06003e+06
HD12aCFD0240	13	1.08404e+06
HD12aCFD0309	1	394187
HD12aCFD0309	2	568034
HD12aCFD0309	3	826685
HD12aCFD0309	4	494643
HD12aCFD0309	5	600134
HD12aCFD0309	6	564257
HD12aCFD0309	7	594805
HD12aCFD0309	8	580958
HD12aCFD0309	9	750315
HD12aCFD0309	10	600428
HD12aCFD0309	11	628878
HD12aCFD0313	1	598464
HD12aCFD0313	2	616445
HD12aCFD0313	3	483499
HD12aCFD0313	4	579567
HD12aCFD0313	5	621149
HD12aCFD0313	6	638173
HD12aCFD0313	7	544312
HD12aCFD0313	8	621815
HD12aCFD0313	9	679422
HD12aCFD0313	10	713595
HD12aCFD0313	11	680046
HD12aCFD0313	12	627142
HD12aCFD0313	13	654364
HD12aCFD0313	14	638714
HD12aCFD0321	1	1.28675e+06
HD12aCFD0321	2	1.26082e+06
HD12aCFD0321	3	1.33187e+06
HD12aCFD0321	4	1.35605e+06
HD12aCFD0321	5	1.18573e+06
HD12aCFD0321	6	1.27376e+06
HD12aCFD0321	7	1.18748e+06
HD12aCFD0321	8	1.13295e+06
HD12aCFD0321	9	1.22115e+06
HD12aCFD0321	10	893658
HD12aCFD0321	11	1.2045e+06
HD12aCFD0325	1	1.7735e+06
HD12aCFD0325	2	1.76571e+06
HD12aCFD0325	3	1.68892e+06
HD12aCFD0325	4	1.79418e+06
HD12aCFD0325	5	1.79198e+06
HD12aCFD0325	6	1.79876e+06
HD12aCFD0325	7	1.75065e+06
HD12aCFD0325	8	1.80243e+06
HD12aCFD0325	9	1.66582e+06
HD12aCFD0325	10	1.73966e+06
HD12aCFD0325	11	1.78732e+06
HD12aCFD0328	1	1.81878e+06
HD12aCFD0328	2	1.97554e+06
HD12aCFD0328	3	1.91872e+06
HD12aCFD0328	4	1.85179e+06
HD12aCFD0328	5	1.90761e+06
HD12aCFD0328	6	1.82336e+06
HD12aCFD0328	7	1.79801e+06
HD12aCFD0328	8	1.8473e+06
HD12aCFD0328	9	1.82411e+06
HD12aCFD0328	10	1.93541e+06
HD12aCFD0328	11	1.96975e+06
HD12aCFD0328	12	1.92817e+06
HD12aCFD0329	1	1.85121e+06
HD12aCFD0329	2	1.89346e+06
HD12aCFD0329	3	1.92988e+06
HD12aCFD0329	4	1.92651e+06
HD12aCFD0329	5	1.93346e+06
HD12aCFD0329	6	1.91727e+06
HD12aCFD0329	7	1.85491e+06
HD12aCFD0329	8	1.91714e+06
HD12aCFD0329	9	1.83439e+06
HD12aCFD0329	10	2.04838e+06
HD12aCFD0329	11	1.81508e+06
HD12aCFD0329	12	2.01054e+06
HD12aCFD0329	13	1.90911e+06
HD12aCFD0336	1	1.97038e+06
HD12aCFD0336	2	1.92692e+06
HD12aCFD0336	3	1.93412e+06
HD12aCFD0336	4	1.94961e+06
HD12aCFD0336	5	1.89487e+06
HD12aCFD0336	6	1.91922e+06
HD12aCFD0336	7	1.95868e+06
HD12aCFD0336	8	1.98832e+06
HD12aCFD0336	9	1.97516e+06
HD12aCFD0340	1	1.74715e+06
HD12aCFD0340	2	1.81505e+06
HD12aCFD0340	3	1.91668e+06
HD12aCFD0340	4	1.66193e+06
HD12aCFD0340	5	1.91043e+06
HD12aCFD0340	6	1.90384e+06
HD12aCFD0340	7	1.87044e+06
HD12aCFD0340	8	1.82743e+06
HD12aCFD0340	9	1.9364e+06
HD12aCFD0340	10	1.78576e+06
HD12aCFD0340	1	1.84245e+06
HD12aCFD0340	2	1.85332e+06
HD12aCFD0340	3	1.61321e+06
HD12aCFD0340	4	1.71489e+06
HD12aCFD0342	1	1.74168e+06
HD12aCFD0342	2	1.71401e+06
HD12aCFD0342	3	1.84323e+06
HD12aCFD0342	4	1.93476e+06
HD12aCFD0342	5	1.78192e+06
HD12aCFD0342	6	1.85865e+06
HD12aCFD0342	7	1.89564e+06
HD12aCFD0342	8	1.83822e+06
HD12aCFD0342	9	1.90997e+06
HD12aCFD0342	10	1.85815e+06
HD12aCFD0342	11	1.95386e+06
HD12aCFD0342	12	1.79241e+06
HD12aCFD0345	1	1.87807e+06
HD12aCFD0345	2	1.88848e+06
HD12aCFD0345	3	1.94244e+06
HD12aCFD0345	4	1.87791e+06
HD12aCFD0345	5	1.85634e+06
HD12aCFD0345	6	1.79583e+06
HD12aCFD0345	7	1.81425e+06
HD12aCFD0345	8	1.86154e+06
HD12aCFD0345	9	1.79465e+06
HD12aCFD0345	10	1.88378e+06
HD12aCFD0345	11	1.89717e+06
HD12aCFD0345	12	1.93594e+06
HD12aCFD0365	1	2.04118e+06
HD12aCFD0365	2	1.95134e+06
HD12aCFD0365	3	2.02788e+06
HD12aCFD0365	4	2.0531e+06
HD12aCFD0365	5	1.97891e+06
HD12aCFD0365	6	1.84501e+06
HD12aCFD0365	7	2.01995e+06
HD12aCFD0365	8	1.88277e+06
HD12aCFD0365	9	1.94207e+06
HD12aCFD0365	10	2.00207e+06
HD12aCFD0366	1	1.74971e+06
HD12aCFD0366	2	1.80275e+06
HD12aCFD0366	3	1.8315e+06
HD12aCFD0366	4	1.74829e+06
HD12aCFD0366	5	1.8657e+06
HD12aCFD0366	6	1.92595e+06
HD12aCFD0366	7	1.81857e+06
HD12aCFD0366	8	1.81417e+06
HD12aCFD0366	9	1.8813e+06
HD12aCFD0366	10	1.85814e+06
HD12aCFD0366	11	1.90346e+06
HD12aCFD0366	12	1.77158e+06
HD12aCFD0368	1	1.71807e+06
HD12aCFD0368	2	1.73284e+06
HD12aCFD0368	3	1.8717e+06
HD12aCFD0368	4	1.778e+06
HD12aCFD0368	5	1.81459e+06
HD12aCFD0368	6	1.78639e+06
HD12aCFD0368	7	1.63398e+06
HD12aCFD0368	8	1.83729e+06
HD12aCFD0368	9	1.73994e+06
HD12aCFD0368	10	1.78689e+06
HD12aCFD0375	1	1.71643e+06
HD12aCFD0375	2	1.67239e+06
HD12aCFD0375	3	1.64821e+06
HD12aCFD0375	4	1.57649e+06
HD12aCFD0375	5	1.67256e+06
HD12aCFD0375	6	1.77762e+06
HD12aCFD0375	7	1.70215e+06
HD12aCFD0375	8	1.69874e+06
HD12aCFD0375	9	1.62702e+06
HD12aCFD0381	1	1.84266e+06
HD12aCFD0381	2	1.88068e+06
HD12aCFD0381	3	1.9333e+06
HD12aCFD0381	4	1.84396e+06
HD12aCFD0381	5	1.88089e+06
HD12aCFD0381	6	1.80649e+06
HD12aCFD0381	7	1.91559e+06
HD12aCFD0381	8	1.83225e+06
HD12aCFD0381	9	1.7545e+06
HD12aCFD0381	10	1.77787e+06
HD12aCFD0381	11	1.9304e+06
HD12aCFD0381	12	1.79088e+06
HD12aCFD0382	1	1.81504e+06
HD12aCFD0382	2	1.90786e+06
HD12aCFD0382	3	1.95797e+06
HD12aCFD0382	4	1.9499e+06
HD12aCFD0382	5	1.94611e+06
HD12aCFD0382	6	1.92755e+06
HD12aCFD0382	7	1.89337e+06
HD12aCFD0382	8	1.92014e+06
HD12aCFD0382	9	1.91914e+06
HD12aCFD0382	10	1.95739e+06
HD12aCFD0382	11	1.82994e+06
HD12aCFD0382	12	1.93287e+06
HD12aCFD0387	1	1.75037e+06
HD12aCFD0387	2	1.78121e+06
HD12aCFD0387	3	1.85088e+06
HD12aCFD0387	4	1.82301e+06
HD12aCFD0387	5	1.7291e+06
HD12aCFD0387	6	1.74607e+06
HD12aCFD0387	7	1.76211e+06
HD12aCFD0387	8	1.76349e+06
HD12aCFD0387	9	1.84979e+06
HD12aCFD0387	10	1.84812e+06
HD12aCFD0387	11	1.78226e+06
HD12aCFD0389	1	1.85079e+06
HD12aCFD0389	2	1.85649e+06
HD12aCFD0389	3	1.86553e+06
HD12aCFD0389	4	1.86582e+06
HD12aCFD0389	5	1.91102e+06
HD12aCFD0389	6	1.90499e+06
HD12aCFD0389	7	1.84717e+06
HD12aCFD0389	8	1.87751e+06
HD12aCFD0389	9	1.90819e+06
HD12aCFD0389	10	1.84388e+06
HD12aCFD0389	11	1.90869e+06
HD12aCFD0390	1	1.82049e+06
HD12aCFD0390	2	1.79106e+06
HD12aCFD0390	3	1.82303e+06
HD12aCFD0390	4	1.82503e+06
HD12aCFD0390	5	1.83764e+06
HD12aCFD0390	6	1.76471e+06
HD12aCFD0390	7	1.81396e+06
HD12aCFD0390	8	1.80771e+06
HD12aCFD0390	9	1.80534e+06
HD12aCFD0390	10	1.79772e+06
HD12aCFD0390	11	1.82499e+06
HD12aCFD0398	1	1.88542e+06
HD12aCFD0398	2	1.83564e+06
HD12aCFD0398	3	1.90782e+06
HD12aCFD0398	4	1.95935e+06
HD12aCFD0398	5	1.75731e+06
HD12aCFD0398	6	1.85966e+06
HD12aCFD0398	7	1.92742e+06
HD12aCFD0398	8	1.86786e+06
HD12aCFD0398	9	1.93242e+06
HD12aCFD0398	10	1.78994e+06
HD12aCFD0398	11	1.80988e+06
HD12aCFD0402	1	1.91165e+06
HD12aCFD0402	2	1.95781e+06
HD12aCFD0402	3	1.92871e+06
HD12aCFD0402	4	1.84521e+06
HD12aCFD0402	5	1.9926e+06
HD12aCFD0402	6	1.94395e+06
HD12aCFD0402	7	1.96168e+06
HD12aCFD0402	8	1.93383e+06
HD12aCFD0402	9	1.95514e+06
HD12aCFD0402	10	1.94869e+06
HD12aCFD0413	1	1.93054e+06
HD12aCFD0413	2	1.9002e+06
HD12aCFD0413	3	2.01958e+06
HD12aCFD0413	4	2.04072e+06
HD12aCFD0413	5	1.91722e+06
HD12aCFD0413	6	1.86948e+06
HD12aCFD0413	7	1.88072e+06
HD12aCFD0413	8	1.96938e+06
HD12aCFD0413	9	1.9196e+06
HD12aCFD0413	10	1.85167e+06
HD12aCFD0420	1	1.7935e+06
HD12aCFD0420	2	1.93208e+06
HD12aCFD0420	3	1.91612e+06
HD12aCFD0420	4	1.91303e+06
HD12aCFD0420	5	1.71485e+06
HD12aCFD0420	6	1.85945e+06
HD12aCFD0420	7	1.9539e+06
HD12aCFD0420	8	1.94984e+06
HD12aCFD0420	9	1.93609e+06
HD12aCFD0420	10	2.01976e+06
HD12aCFD0420	11	1.84925e+06
HD12aCFD0431	1	1.95622e+06
HD12aCFD0431	2	1.88305e+06
HD12aCFD0431	3	1.87439e+06
HD12aCFD0431	4	1.79327e+06
HD12aCFD0431	5	1.90324e+06
HD12aCFD0431	6	1.8058e+06
HD12aCFD0431	7	1.90686e+06
HD12aCFD0431	8	1.88255e+06
HD12aCFD0431	9	1.93633e+06
HD12aCFD0431	10	1.86798e+06
HD12aCFD0431	11	1.8642e+06
HD12aCFD0431	12	1.928e+06
HD12aCFD0435	1	1.86802e+06
HD12aCFD0435	2	1.79556e+06
HD12aCFD0435	3	1.89433e+06
HD12aCFD0435	4	1.96867e+06
HD12aCFD0435	5	1.90657e+06
HD12aCFD0435	6	1.6848e+06
HD12aCFD0435	7	1.90195e+06
HD12aCFD0435	8	1.94053e+06
HD12aCFD0435	9	1.91968e+06
HD12aCFD0435	10	1.89329e+06
HD12aCFD0435	11	1.69462e+06
HD12aCFD0436	1	33964.8
HD12aCFD0436	2	44079.4
HD12aCFD0436	3	68096.2
HD12aCFD0436	4	51197
HD12aCFD0436	5	44329.1
HD12aCFD0436	6	68678.9
HD12aCFD0436	7	30218.7
HD12aCFD0437	1	1.91739e+06
HD12aCFD0437	2	1.89953e+06
HD12aCFD0437	3	1.95618e+06
HD12aCFD0437	4	1.97233e+06
HD12aCFD0437	5	2.03577e+06
HD12aCFD0437	6	1.94236e+06
HD12aCFD0437	7	1.94411e+06
HD12aCFD0437	8	1.96572e+06
HD12aCFD0437	9	1.90886e+06
HD12aCFD0437	10	1.9869e+06
HD12aCFD0437	11	2.00272e+06
HD12aCFD0437	12	1.9591e+06
HD12aCFD0447	1	1.84105e+06
HD12aCFD0447	2	1.82415e+06
HD12aCFD0447	3	1.72796e+06
HD12aCFD0447	4	1.74315e+06
HD12aCFD0447	5	1.74723e+06
HD12aCFD0447	6	1.79227e+06
HD12aCFD0447	7	1.88222e+06
HD12aCFD0447	8	1.814e+06
HD12aCFD0447	9	1.81125e+06
HD12aCFD0447	10	1.88359e+06
HD12aCFD0449	1	1.79585e+06
HD12aCFD0449	2	1.84596e+06
HD12aCFD0449	3	2.02682e+06
HD12aCFD0449	4	2.00318e+06
HD12aCFD0449	5	1.91672e+06
HD12aCFD0449	6	2.00155e+06
HD12aCFD0449	7	1.96338e+06
HD12aCFD0449	8	1.9884e+06
HD12aCFD0449	9	1.71922e+06
HD12aCFD0449	10	2.04705e+06
HD12aCFD0449	11	2.02877e+06
HD12aCFD0449	12	1.99373e+06
HD12aCFD0453	1	1.86682e+06
HD12aCFD0453	2	1.89916e+06
HD12aCFD0453	3	1.87972e+06
HD12aCFD0453	4	1.85766e+06
HD12aCFD0453	5	1.80001e+06
HD12aCFD0453	6	1.85283e+06
HD12aCFD0453	7	1.81063e+06
HD12aCFD0453	8	1.68971e+06
HD12aCFD0453	9	1.80347e+06
HD12aCFD0453	10	1.82936e+06
HD12aCFD0453	11	1.86236e+06
HD12aCFD0453	12	1.87481e+06
HD12aCFD0453	13	1.84663e+06
HD12aCFD0459	1	1.83481e+06
HD12aCFD0459	2	1.7866e+06
HD12aCFD0459	3	1.87841e+06
HD12aCFD0459	4	1.78307e+06
HD12aCFD0459	5	1.77069e+06
HD12aCFD0459	6	1.84555e+06
HD12aCFD0459	7	1.88382e+06
HD12aCFD0459	8	1.66503e+06
HD12aCFD0459	9	1.86746e+06
HD12aCFD0459	10	1.77032e+06
HD12aCFD0459	11	1.86238e+06
HD12aCFD0459	12	1.68786e+06
HD12aCFD0470	1	2.02478e+06
HD12aCFD0470	2	1.84791e+06
HD12aCFD0470	3	1.88156e+06
HD12aCFD0470	4	1.90091e+06
HD12aCFD0470	5	1.82464e+06
HD12aCFD0470	6	1.86016e+06
HD12aCFD0470	7	1.82476e+06
HD12aCFD0470	8	1.87044e+06
HD12aCFD0470	9	1.84946e+06
HD12aCFD0470	10	1.97404e+06
HD12aCFD0470	11	2.05211e+06
HD12aCFD0470	12	1.86739e+06
HD12aCFD0479	1	1.94688e+06
HD12aCFD0479	2	1.91006e+06
HD12aCFD0479	3	1.85402e+06
HD12aCFD0479	4	1.97488e+06
HD12aCFD0479	5	1.92026e+06
HD12aCFD0479	6	1.82982e+06
HD12aCFD0479	7	1.86877e+06
HD12aCFD0479	8	1.96606e+06
HD12aCFD0479	9	1.93852e+06
HD12aCFD0479	10	1.81126e+06
HD12aCFD0479	11	1.87299e+06
HD12aCFD0481	1	1.89439e+06
HD12aCFD0481	2	1.8444e+06
HD12aCFD0481	3	1.41516e+06
HD12aCFD0481	4	1.68075e+06
HD12aCFD0481	1	1.77525e+06
HD12aCFD0481	2	1.75776e+06
HD12aCFD0481	3	1.89654e+06
HD12aCFD0481	4	1.73362e+06
HD12aCFD0481	5	1.80255e+06
HD12aCFD0481	6	1.84705e+06
HD12aCFD0481	7	1.91381e+06
HD12aCFD0481	8	1.73429e+06
HD12aCFD0499	1	1.91315e+06
HD12aCFD0499	2	1.86743e+06
HD12aCFD0499	3	1.904e+06
HD12aCFD0499	4	1.81511e+06
HD12aCFD0499	5	1.87357e+06
HD12aCFD0499	6	1.85e+06
HD12aCFD0499	7	1.80955e+06
HD12aCFD0499	8	1.80587e+06
HD12aCFD0499	9	1.82727e+06
HD12aCFD0499	10	1.88172e+06
HD12aCFD0499	11	1.79509e+06
HD12aCFD0499	12	1.85105e+06
HD12aCFD0499	13	1.80508e+06
HD12aCFD0503	1	1.95824e+06
HD12aCFD0503	2	2.00476e+06
HD12aCFD0503	3	1.94529e+06
HD12aCFD0503	4	1.99699e+06
HD12aCFD0503	5	1.961e+06
HD12aCFD0503	6	2.00229e+06
HD12aCFD0503	7	1.99243e+06
HD12aCFD0503	8	1.96247e+06
HD12aCFD0503	9	1.97003e+06
HD12aCFD0503	10	2.01947e+06
HD12aCFD0503	11	2.04375e+06
HD12aCFD0508	1	1.8644e+06
HD12aCFD0508	2	1.85292e+06
HD12aCFD0508	3	1.85837e+06
HD12aCFD0508	4	1.82761e+06
HD12aCFD0508	5	1.731e+06
HD12aCFD0508	6	1.84854e+06
HD12aCFD0508	7	1.76963e+06
HD12aCFD0508	8	1.68575e+06
HD12aCFD0508	9	1.90449e+06
HD12aCFD0508	10	1.85391e+06
HD12aCFD0515	1	1.83356e+06
HD12aCFD0515	2	1.81433e+06
HD12aCFD0515	3	1.84559e+06
HD12aCFD0515	4	1.71468e+06
HD12aCFD0515	5	1.70786e+06
HD12aCFD0515	6	1.75044e+06
HD12aCFD0515	7	1.69512e+06
HD12aCFD0515	8	1.77112e+06
HD12aCFD0515	9	1.85687e+06
HD12aCFD0515	10	1.77749e+06
HD12aCFD0516	1	1.83956e+06
HD12aCFD0516	2	1.99878e+06
HD12aCFD0516	3	1.98871e+06
HD12aCFD0516	4	1.95164e+06
HD12aCFD0516	5	1.92494e+06
HD12aCFD0516	6	1.84871e+06
HD12aCFD0516	7	1.84273e+06
HD12aCFD0516	8	1.9697e+06
HD12aCFD0516	9	1.93204e+06
HD12aCFD0516	10	1.8612e+06
HD12aCFD0516	11	1.87328e+06
HD12aCFD0516	12	2.0361e+06
HD12aCFD0516	13	1.94809e+06
HD12aCFD0517	1	1.85794e+06
HD12aCFD0517	2	1.71807e+06
HD12aCFD0517	3	1.80809e+06
HD12aCFD0517	4	1.79985e+06
HD12aCFD0517	5	1.84892e+06
HD12aCFD0517	6	1.81038e+06
HD12aCFD0517	7	1.75325e+06
HD12aCFD0517	8	1.77064e+06
HD12aCFD0517	9	1.78226e+06
HD12aCFD0517	10	1.82576e+06
HD12aCFD0517	11	1.86342e+06
HD12aCFD0517	12	1.86831e+06
HD12aCFD0521	1	1.95503e+06
HD12aCFD0521	2	1.71911e+06
HD12aCFD0521	3	1.83437e+06
HD12aCFD0521	4	1.93062e+06
HD12aCFD0521	5	1.84603e+06
HD12aCFD0521	6	1.99527e+06
HD12aCFD0521	7	1.93547e+06
HD12aCFD0521	8	1.96811e+06
HD12aCFD0521	9	1.97563e+06
HD12aCFD0521	10	1.98253e+06
HD12aCFD0521	11	1.92866e+06
HD12aCFD0531	1	1.77181e+06
HD12aCFD0531	2	1.70912e+06
HD12aCFD0531	3	1.81653e+06
HD12aCFD0531	4	1.7706e+06
HD12aCFD0531	5	1.7189e+06
HD12aCFD0531	6	1.81937e+06
HD12aCFD0531	7	1.80065e+06
HD12aCFD0531	8	1.75898e+06
HD12aCFD0531	9	1.73971e+06
HD12aCFD0531	10	1.74866e+06
HD12aCFD0531	11	1.82815e+06
HD12aCFD0531	12	1.73562e+06
HD12aCFD0532	1	1.86735e+06
HD12aCFD0532	2	1.77424e+06
HD12aCFD0532	3	1.9206e+06
HD12aCFD0532	4	1.83938e+06
HD12aCFD0532	5	1.82572e+06
HD12aCFD0532	6	1.85888e+06
HD12aCFD0532	7	1.80017e+06
HD12aCFD0532	8	1.81912e+06
HD12aCFD0532	9	1.68227e+06
HD12aCFD0532	10	1.81819e+06
HD12aCFD0532	11	1.82881e+06
HD12aCFD0532	12	1.79835e+06
HD12aCFD0538	1	1.90349e+06
HD12aCFD0538	2	1.95964e+06
HD12aCFD0538	3	1.93317e+06
HD12aCFD0538	4	1.89312e+06
HD12aCFD0538	5	2.06453e+06
HD12aCFD0538	6	1.86415e+06
HD12aCFD0538	7	1.94074e+06
HD12aCFD0538	8	1.92272e+06
HD12aCFD0538	9	1.81903e+06
HD12aCFD0538	10	1.96613e+06
HD12aCFD0538	11	1.84842e+06
HD12aCFD0538	12	1.96047e+06
HD12aCFD0539	1	1.53903e+06
HD12aCFD0539	2	1.68734e+06
HD12aCFD0539	3	1.64421e+06
HD12aCFD0539	4	1.48426e+06
HD12aCFD0539	1	1.57499e+06
HD12aCFD0539	2	1.59177e+06
HD12aCFD0539	3	1.87056e+06
HD12aCFD0539	4	1.91593e+06
HD12aCFD0544	1	1.8195e+06
HD12aCFD0544	2	1.8989e+06
HD12aCFD0544	3	1.87995e+06
HD12aCFD0544	4	1.95034e+06
HD12aCFD0544	5	1.96765e+06
HD12aCFD0544	6	1.85465e+06
HD12aCFD0544	7	1.82466e+06
HD12aCFD0544	8	1.89057e+06
HD12aCFD0544	9	1.92183e+06
HD12aCFD0544	10	1.94836e+06
HD12aCFD0544	11	1.89649e+06
HD12aCFD0552	1	1.69323e+06
HD12aCFD0552	2	1.66535e+06
HD12aCFD0552	3	1.69289e+06
HD12aCFD0552	4	1.78155e+06
HD12aCFD0552	5	1.70384e+06
HD12aCFD0552	6	1.63138e+06
HD12aCFD0552	7	1.79683e+06
HD12aCFD0552	8	1.72461e+06
HD12aCFD0552	9	1.64898e+06
HD12aCFD0552	10	1.74703e+06
HD12aCFD0552	11	1.70672e+06
HD12aCFD0552	12	1.74005e+06
HD12aCFD0552	13	1.72241e+06
HD12aCFD0560	1	1.83625e+06
HD12aCFD0560	2	1.88998e+06
HD12aCFD0560	3	1.96071e+06
HD12aCFD0560	4	1.87868e+06
HD12aCFD0560	5	2.00035e+06
HD12aCFD0560	6	2.03161e+06
HD12aCFD0560	7	1.86307e+06
HD12aCFD0560	8	1.98186e+06
HD12aCFD0560	9	1.91743e+06
HD12aCFD0560	10	1.87669e+06
HD12aCFD0566	1	1.88596e+06
HD12aCFD0566	2	1.81222e+06
HD12aCFD0566	3	1.95005e+06
HD12aCFD0566	4	1.89027e+06
HD12aCFD0566	5	1.85279e+06
HD12aCFD0566	6	1.93715e+06
HD12aCFD0566	7	1.95652e+06
HD12aCFD0566	8	2.00771e+06
HD12aCFD0566	9	1.94413e+06
HD12aCFD0566	10	1.84602e+06
HD12aCFD0579	1	1.82902e+06
HD12aCFD0579	2	1.83219e+06
HD12aCFD0579	3	1.8569e+06
HD12aCFD0579	4	1.84442e+06
HD12aCFD0579	5	1.87403e+06
HD12aCFD0579	6	1.64695e+06
HD12aCFD0579	7	1.7706e+06
HD12aCFD0579	8	1.8269e+06
HD12aCFD0579	9	1.83418e+06
HD12aCFD0579	10	1.72614e+06
HD12aCFD0582	1	1.80892e+06
HD12aCFD0582	2	1.76771e+06
HD12aCFD0582	3	1.72964e+06
HD12aCFD0582	4	1.78435e+06
HD12aCFD0582	5	1.61459e+06
HD12aCFD0582	6	1.81586e+06
HD12aCFD0582	7	1.73725e+06
HD12aCFD0582	8	1.79772e+06
HD12aCFD0582	9	1.6619e+06
HD12aCFD0582	10	1.81444e+06
HD12aCFD0584	1	1.87988e+06
HD12aCFD0584	2	1.73039e+06
HD12aCFD0584	3	1.89276e+06
HD12aCFD0584	4	1.84607e+06
HD12aCFD0584	5	1.8439e+06
HD12aCFD0584	6	1.85234e+06
HD12aCFD0584	7	1.90429e+06
HD12aCFD0584	8	1.81578e+06
HD12aCFD0584	9	1.82284e+06
HD12aCFD0584	10	1.89138e+06
HD12aCFD0584	11	1.78314e+06
HD12aCFD0584	12	1.8984e+06
HD12aCFD0584	13	1.79346e+06
HD12aCFD0584	14	1.78706e+06
HD12aCFD0584	15	1.82723e+06
HD12aCFD0584	16	1.88799e+06
HD12aCFD0605	1	1.88934e+06
HD12aCFD0605	2	1.93029e+06
HD12aCFD0605	3	1.82678e+06
HD12aCFD0605	4	1.85508e+06
HD12aCFD0605	5	1.93507e+06
HD12aCFD0605	6	1.92052e+06
HD12aCFD0605	7	1.84264e+06
HD12aCFD0605	8	1.82504e+06
HD12aCFD0605	9	1.83896e+06
HD12aCFD0605	10	1.8607e+06
HD12aCFD0605	11	1.81472e+06
HD12aCFD0607	1	1.9327e+06
HD12aCFD0607	2	1.87987e+06
HD12aCFD0607	3	1.83012e+06
HD12aCFD0607	4	1.93541e+06
HD12aCFD0607	5	1.84674e+06
HD12aCFD0607	6	1.89742e+06
HD12aCFD0607	7	1.84691e+06
HD12aCFD0607	8	1.87898e+06
HD12aCFD0607	9	2.02746e+06
HD12aCFD0607	10	1.82111e+06
HD12aCFD0607	11	1.88253e+06
HD12aCFD0607	12	1.9715e+06
HD12aCFD0607	13	1.88427e+06
HD12aCFD0607	14	1.92403e+06
HD12aCFD0607	15	1.83371e+06
HD12aCFD0607	16	1.92657e+06
HD12aCFD0622	1	1.78224e+06
HD12aCFD0622	2	1.93483e+06
HD12aCFD0622	3	1.73803e+06
HD12aCFD0622	4	1.94211e+06
HD12aCFD0622	1	387708
HD12aCFD0622	2	200009
HD12aCFD0622	3	313212
HD12aCFD0622	4	162190
HD12aCFD0622	5	170947
HD12aCFD0629	1	66500.5
HD12aCFD0023	L	0
HD12aCFD0023	L	0
HD12aCFD0023	L	0
BL91880	L	0
BL91880	L	0
BL91880	L	0
BL80843	L	0
BL80843	L	0
BL80843	L	0
HD12aCFD0019	L	0
HD12aCFD0019	L	0
HD12aCFD0019	L	0
BL83115	L	0
BL83115	L	0
BL83115	L	0
HD12aCFD0110	L	0
HD12aCFD0110	L	0
HD12aCFD0110	L	0
HD12aCFD0196	L	0
HD12aCFD0196	L	0
HD12aCFD0196	L	0
HD12aCFD0004	1	261771
HD12aCFD0004	2	222187
HD12aCFD0004	3	327994
HD12aCFD0004	4	384852
HD12aCFD0004	5	234799
HD12aCFD0004	6	282333
HD12aCFD0004	7	276838
HD12aCFD0004	8	203831
HD12aCFD0004	9	353800
HD12aCFD0004	10	335403
HD12aCFD0004	11	230678
HD12aCFD0005	1	254403
HD12aCFD0005	2	337526
HD12aCFD0005	3	235048
HD12aCFD0005	4	337234
HD12aCFD0005	5	246661
HD12aCFD0005	6	226183
HD12aCFD0005	7	203706
HD12aCFD0005	8	440752
HD12aCFD0005	9	313967
HD12aCFD0005	10	167077
HD12aCFD0005	11	165912
HD12aCFD0005	12	216692
HD12aCFD0009	1	1.84979e+06
HD12aCFD0009	2	1.79639e+06
HD12aCFD0009	3	1.82969e+06
HD12aCFD0009	4	1.85708e+06
HD12aCFD0009	5	1.80476e+06
HD12aCFD0009	6	1.76534e+06
HD12aCFD0009	7	1.77104e+06
HD12aCFD0009	8	1.82453e+06
HD12aCFD0009	9	1.83572e+06
HD12aCFD0009	10	1.83252e+06
HD12aCFD0009	11	1.83252e+06
HD12aCFD0009	12	1.81774e+06
HD12aCFD0009	13	1.75044e+06
HD12aCFD0009	14	1.81849e+06
HD12aCFD0014	1	1.92551e+06
HD12aCFD0014	2	1.91206e+06
HD12aCFD0014	3	1.91997e+06
HD12aCFD0014	4	1.93645e+06
HD12aCFD0014	5	72092
HD12aCFD0014	6	1.8726e+06
HD12aCFD0014	7	1.89633e+06
HD12aCFD0014	8	1.82295e+06
HD12aCFD0014	9	1.89354e+06
HD12aCFD0014	10	1.85475e+06
HD12aCFD0014	11	1.8505e+06
HD12aCFD0014	12	1.84825e+06
HD12aCFD0015	1	1.88817e+06
HD12aCFD0015	2	1.87772e+06
HD12aCFD0015	3	1.91456e+06
HD12aCFD0015	4	1.90748e+06
HD12aCFD0015	5	1.82927e+06
HD12aCFD0015	6	1.86332e+06
HD12aCFD0015	7	1.84226e+06
HD12aCFD0015	8	1.76051e+06
HD12aCFD0015	9	1.86707e+06
HD12aCFD0015	10	1.83614e+06
HD12aCFD0015	11	1.92214e+06
HD12aCFD0016	1	435424
HD12aCFD0016	2	465685
HD12aCFD0016	3	517090
HD12aCFD0016	4	368161
HD12aCFD0016	5	430971
HD12aCFD0016	6	444956
HD12aCFD0016	7	510097
HD12aCFD0016	8	512012
HD12aCFD0016	9	519962
HD12aCFD0016	10	452074
HD12aCFD0016	11	468265
HD12aCFD0025	1	1.58315e+06
HD12aCFD0025	2	1.54715e+06
HD12aCFD0025	3	1.43285e+06
HD12aCFD0025	4	1.50665e+06
HD12aCFD0025	5	1.39839e+06
HD12aCFD0025	6	1.51789e+06
HD12aCFD0025	7	1.56933e+06
HD12aCFD0025	8	1.41258e+06
HD12aCFD0025	9	1.52617e+06
HD12aCFD0025	10	1.49512e+06
HD12aCFD0032	1	2.09802e+06
HD12aCFD0032	2	2.01705e+06
HD12aCFD0032	3	1.95277e+06
HD12aCFD0032	4	1.91986e+06
HD12aCFD0032	5	1.95822e+06
HD12aCFD0032	6	1.89847e+06
HD12aCFD0032	7	2.02449e+06
HD12aCFD0032	8	1.86659e+06
HD12aCFD0032	9	2.02606e+06
HD12aCFD0032	10	1.93654e+06
HD12aCFD0032	11	1.92894e+06
HD12aCFD0032	12	1.93807e+06
HD12aCFD0039	1	2.01751e+06
HD12aCFD0039	2	2.03539e+06
HD12aCFD0039	3	1.96974e+06
HD12aCFD0039	4	1.94707e+06
HD12aCFD0039	5	2.10764e+06
HD12aCFD0039	6	2.02911e+06
HD12aCFD0039	7	1.97849e+06
HD12aCFD0039	8	1.93493e+06
HD12aCFD0039	9	1.98427e+06
HD12aCFD0039	10	2.07176e+06
HD12aCFD0039	11	2.09493e+06
HD12aCFD0051	1	181634
HD12aCFD0051	2	165573
HD12aCFD0051	3	134275
HD12aCFD0051	4	136050
HD12aCFD0051	5	73661.2
HD12aCFD0051	6	170569
HD12aCFD0051	7	149057
HD12aCFD0051	8	153640
HD12aCFD0051	9	84974.7
HD12aCFD0051	10	122342
HD12aCFD0053	1	1.82519e+06
HD12aCFD0053	2	1.86827e+06
HD12aCFD0053	3	1.87123e+06
HD12aCFD0053	4	1.79614e+06
HD12aCFD0053	5	1.84168e+06
HD12aCFD0053	6	1.85616e+06
HD12aCFD0053	7	1.85371e+06
HD12aCFD0053	8	1.86016e+06
HD12aCFD0053	9	1.8264e+06
HD12aCFD0053	10	1.83664e+06
HD12aCFD0053	11	1.8314e+06
HD12aCFD0054	1	1.79281e+06
HD12aCFD0054	2	1.89892e+06
HD12aCFD0054	3	1.8912e+06
HD12aCFD0054	4	1.75119e+06
HD12aCFD0054	5	1.94215e+06
HD12aCFD0054	6	1.80949e+06
HD12aCFD0054	7	1.92056e+06
HD12aCFD0054	8	1.71572e+06
HD12aCFD0054	9	1.84822e+06
HD12aCFD0054	10	1.81969e+06
HD12aCFD0068	1	183863
HD12aCFD0068	2	246892
HD12aCFD0068	3	273266
HD12aCFD0068	4	213186
HD12aCFD0068	5	190941
HD12aCFD0068	6	207878
HD12aCFD0068	7	64798.5
HD12aCFD0068	8	190056
HD12aCFD0068	9	292984
HD12aCFD0068	10	170886
HD12aCFD0069	1	1.8709e+06
HD12aCFD0069	2	1.84738e+06
HD12aCFD0069	3	1.88913e+06
HD12aCFD0069	4	1.73296e+06
HD12aCFD0069	5	1.80959e+06
HD12aCFD0069	6	1.87148e+06
HD12aCFD0069	7	1.81966e+06
HD12aCFD0069	8	1.8798e+06
HD12aCFD0069	9	1.83577e+06
HD12aCFD0069	10	1.81662e+06
HD12aCFD0069	11	1.83239e+06
HD12aCFD0069	12	1.80746e+06
HD12aCFD0072	1	1.67372e+06
HD12aCFD0072	2	1.65017e+06
HD12aCFD0072	3	1.72732e+06
HD12aCFD0072	4	1.4056e+06
HD12aCFD0072	5	1.31817e+06
HD12aCFD0072	6	1.46121e+06
HD12aCFD0072	7	1.44992e+06
HD12aCFD0072	8	1.62784e+06
HD12aCFD0072	9	1.6808e+06
HD12aCFD0072	10	1.53288e+06
HD12aCFD0072	11	1.45843e+06
HD12aCFD0072	12	1.62186e+06
HD12aCFD0074	1	1.80656e+06
HD12aCFD0074	2	1.79089e+06
HD12aCFD0074	3	1.82628e+06
HD12aCFD0074	4	1.86905e+06
HD12aCFD0074	5	1.81432e+06
HD12aCFD0074	6	1.78558e+06
HD12aCFD0074	7	1.74657e+06
HD12aCFD0074	8	1.7542e+06
HD12aCFD0074	9	1.85379e+06
HD12aCFD0074	10	1.84318e+06
HD12aCFD0077	1	1.86007e+06
HD12aCFD0077	2	1.84821e+06
HD12aCFD0077	3	1.8475e+06
HD12aCFD0077	4	1.84867e+06
HD12aCFD0077	5	1.88026e+06
HD12aCFD0077	6	1.85558e+06
HD12aCFD0077	7	1.84805e+06
HD12aCFD0077	8	1.89067e+06
HD12aCFD0077	9	1.82844e+06
HD12aCFD0077	10	1.93021e+06
HD12aCFD0077	11	1.94211e+06
HD12aCFD0082	1	1.96333e+06
HD12aCFD0082	2	1.96776e+06
HD12aCFD0082	3	1.89584e+06
HD12aCFD0082	4	1.95358e+06
HD12aCFD0082	5	1.96304e+06
HD12aCFD0082	6	1.80563e+06
HD12aCFD0082	7	1.82399e+06
HD12aCFD0082	8	1.84853e+06
HD12aCFD0082	9	1.89695e+06
HD12aCFD0082	10	1.88162e+06
HD12aCFD0082	11	1.99065e+06
HD12aCFD0091	1	1.81824e+06
HD12aCFD0091	2	1.79409e+06
HD12aCFD0091	3	1.78517e+06
HD12aCFD0091	4	1.76246e+06
HD12aCFD0091	5	1.74087e+06
HD12aCFD0091	6	1.77873e+06
HD12aCFD0091	7	1.72579e+06
HD12aCFD0091	8	1.73298e+06
HD12aCFD0091	9	1.76762e+06
HD12aCFD0091	10	1.72489e+06
HD12aCFD0091	11	1.76964e+06
HD12aCFD0093	1	1.63736e+06
HD12aCFD0093	2	1.67275e+06
HD12aCFD0093	3	1.65594e+06
HD12aCFD0093	4	1.67811e+06
HD12aCFD0093	5	1.60273e+06
HD12aCFD0093	6	1.67773e+06
HD12aCFD0093	7	1.71198e+06
HD12aCFD0093	8	1.62232e+06
HD12aCFD0093	9	1.64988e+06
HD12aCFD0093	10	1.64255e+06
HD12aCFD0093	11	1.69795e+06
HD12aCFD0093	12	1.63391e+06
HD12aCFD0093	13	1.67882e+06
HD12aCFD0099	1	1.94969e+06
HD12aCFD0099	2	1.89011e+06
HD12aCFD0099	3	1.95931e+06
HD12aCFD0099	4	1.97717e+06
HD12aCFD0099	5	1.89969e+06
HD12aCFD0099	6	1.92067e+06
HD12aCFD0099	7	2.01428e+06
HD12aCFD0099	8	1.94148e+06
HD12aCFD0099	9	1.80272e+06
HD12aCFD0099	10	1.8116e+06
HD12aCFD0099	11	1.81864e+06
HD12aCFD0124	1	1.85401e+06
HD12aCFD0124	2	1.8977e+06
HD12aCFD0124	3	1.79717e+06
HD12aCFD0124	4	1.87386e+06
HD12aCFD0124	5	1.7609e+06
HD12aCFD0124	6	1.7832e+06
HD12aCFD0124	7	1.87046e+06
HD12aCFD0124	8	1.89953e+06
HD12aCFD0124	9	1.83618e+06
HD12aCFD0124	10	1.82689e+06
HD12aCFD0124	11	1.82097e+06
HD12aCFD0132	1	610692
HD12aCFD0132	2	635814
HD12aCFD0132	3	897569
HD12aCFD0132	4	787296
HD12aCFD0132	5	972978
HD12aCFD0132	6	662844
HD12aCFD0132	7	700569
HD12aCFD0132	8	620683
HD12aCFD0132	9	785969
HD12aCFD0132	10	519986
HD12aCFD0132	11	758027
HD12aCFD0132	12	520525
HD12aCFD0132	13	660854
HD12aCFD0132	14	840028
HD12aCFD0140	1	1.77341e+06
HD12aCFD0140	2	1.94716e+06
HD12aCFD0140	3	1.80079e+06
HD12aCFD0140	4	1.91497e+06
HD12aCFD0140	5	1.75685e+06
HD12aCFD0140	6	1.7657e+06
HD12aCFD0140	7	1.88615e+06
HD12aCFD0140	8	1.75651e+06
HD12aCFD0140	9	1.75976e+06
HD12aCFD0140	10	1.78575e+06
HD12aCFD0140	11	1.77412e+06
HD12aCFD0140	12	1.95276e+06
HD12aCFD0140	13	1.91328e+06
HD12aCFD0140	14	1.81503e+06
HD12aCFD0143	1	291935
HD12aCFD0143	2	200441
HD12aCFD0143	3	290608
HD12aCFD0143	4	223615
HD12aCFD0143	5	207530
HD12aCFD0143	6	236881
HD12aCFD0143	7	175650
HD12aCFD0143	8	192772
HD12aCFD0143	9	119270
HD12aCFD0143	10	151564
HD12aCFD0143	11	192896
HD12aCFD0143	12	313907
HD12aCFD0143	13	144516
HD12aCFD0158	1	1.19489e+06
HD12aCFD0158	2	1.3079e+06
HD12aCFD0158	3	1.1357e+06
HD12aCFD0158	4	1.21907e+06
HD12aCFD0158	5	1.25641e+06
HD12aCFD0158	6	1.2189e+06
HD12aCFD0158	7	1.25995e+06
HD12aCFD0158	8	1.24937e+06
HD12aCFD0158	9	1.13266e+06
HD12aCFD0158	10	1.06527e+06
HD12aCFD0158	11	1.20121e+06
HD12aCFD0172	1	1.78129e+06
HD12aCFD0172	2	1.84087e+06
HD12aCFD0172	3	1.75808e+06
HD12aCFD0172	4	1.83009e+06
HD12aCFD0172	5	1.80965e+06
HD12aCFD0172	6	1.86412e+06
HD12aCFD0172	7	1.8393e+06
HD12aCFD0172	8	1.7798e+06
HD12aCFD0172	9	1.74722e+06
HD12aCFD0172	10	1.76473e+06
HD12aCFD0172	11	1.77159e+06
HD12aCFD0193	1	1.81183e+06
HD12aCFD0193	2	1.86669e+06
HD12aCFD0193	3	1.88295e+06
HD12aCFD0193	4	1.78558e+06
HD12aCFD0193	5	1.92201e+06
HD12aCFD0193	6	1.7579e+06
HD12aCFD0193	7	1.86875e+06
HD12aCFD0193	8	1.89184e+06
HD12aCFD0193	9	1.83408e+06
HD12aCFD0193	10	1.99628e+06
HD12aCFD0193	11	1.86694e+06
HD12aCFD0193	1	1.78448e+06
HD12aCFD0193	2	1.89045e+06
HD12aCFD0193	3	1.81587e+06
HD12aCFD0193	4	1.75629e+06
HD12aCFD0193	5	1.7662e+06
HD12aCFD0193	6	1.8642e+06
HD12aCFD0193	7	1.6461e+06
HD12aCFD0193	8	1.77632e+06
HD12aCFD0193	9	1.85413e+06
HD12aCFD0193	10	1.88858e+06
HD12aCFD0193	11	1.79207e+06
HD12aCFD0193	12	1.75045e+06
HD12aCFD0194	1	1.7604e+06
HD12aCFD0194	2	1.75358e+06
HD12aCFD0194	3	1.85272e+06
HD12aCFD0194	4	1.75676e+06
HD12aCFD0194	5	1.81486e+06
HD12aCFD0194	6	1.77431e+06
HD12aCFD0194	7	1.81684e+06
HD12aCFD0194	8	1.81444e+06
HD12aCFD0194	9	1.77654e+06
HD12aCFD0194	10	1.72121e+06
HD12aCFD0194	11	1.76775e+06
HD12aCFD0210	1	1.13292e+06
HD12aCFD0210	2	999883
HD12aCFD0210	3	1.01423e+06
HD12aCFD0210	4	829830
HD12aCFD0210	5	1.19726e+06
HD12aCFD0210	6	1.12019e+06
HD12aCFD0210	7	1.17371e+06
HD12aCFD0210	8	1.02148e+06
HD12aCFD0210	9	1.03628e+06
HD12aCFD0210	10	1.14958e+06
HD12aCFD0210	11	882562
HD12aCFD0210	12	612019
HD12aCFD0214	1	1.93841e+06
HD12aCFD0214	2	1.89476e+06
HD12aCFD0214	3	1.92672e+06
HD12aCFD0214	4	1.91391e+06
HD12aCFD0214	5	1.90724e+06
HD12aCFD0214	6	1.83664e+06
HD12aCFD0214	7	1.88116e+06
HD12aCFD0214	8	1.80683e+06
HD12aCFD0214	9	1.90599e+06
HD12aCFD0214	10	1.95296e+06
HD12aCFD0223	1	1.93928e+06
HD12aCFD0223	2	1.87751e+06
HD12aCFD0223	3	2.06513e+06
HD12aCFD0223	4	1.88914e+06
HD12aCFD0223	5	1.79123e+06
HD12aCFD0223	6	1.89567e+06
HD12aCFD0223	7	1.9009e+06
HD12aCFD0223	8	1.80728e+06
HD12aCFD0223	9	2.03901e+06
HD12aCFD0223	10	1.80505e+06
HD12aCFD0223	11	1.98221e+06
HD12aCFD0225	1	1.69075e+06
HD12aCFD0225	2	1.693e+06
HD12aCFD0225	3	1.81429e+06
HD12aCFD0225	4	1.76147e+06
HD12aCFD0225	5	1.79901e+06
HD12aCFD0225	6	1.82882e+06
HD12aCFD0225	7	1.77533e+06
HD12aCFD0225	8	1.76917e+06
HD12aCFD0225	9	1.70644e+06
HD12aCFD0225	10	1.77067e+06
HD12aCFD0239	1	1.9906e+06
HD12aCFD0239	2	1.87524e+06
HD12aCFD0239	3	1.81609e+06
HD12aCFD0239	4	1.85009e+06
HD12aCFD0239	5	1.92323e+06
HD12aCFD0239	6	1.82405e+06
HD12aCFD0239	7	1.90819e+06
HD12aCFD0239	8	1.82721e+06
HD12aCFD0239	9	1.87692e+06
HD12aCFD0239	10	1.85872e+06
HD12aCFD0239	11	1.93747e+06
HD12aCFD0242	1	1.95931e+06
HD12aCFD0242	2	1.97672e+06
HD12aCFD0242	3	1.9938e+06
HD12aCFD0242	4	1.89492e+06
HD12aCFD0242	5	1.97224e+06
HD12aCFD0242	6	1.97551e+06
HD12aCFD0242	7	1.96341e+06
HD12aCFD0242	8	1.91789e+06
HD12aCFD0246	1	1.78706e+06
HD12aCFD0246	2	1.78167e+06
HD12aCFD0246	3	1.84791e+06
HD12aCFD0246	4	1.78594e+06
HD12aCFD0246	5	1.81281e+06
HD12aCFD0246	6	1.83358e+06
HD12aCFD0246	7	1.79467e+06
HD12aCFD0246	8	1.84173e+06
HD12aCFD0246	9	1.82936e+06
HD12aCFD0246	10	1.78038e+06
HD12aCFD0256	1	1.92526e+06
HD12aCFD0256	2	1.92571e+06
HD12aCFD0256	3	1.91985e+06
HD12aCFD0256	4	1.84809e+06
HD12aCFD0256	5	1.92655e+06
HD12aCFD0256	6	2.02003e+06
HD12aCFD0256	7	1.90923e+06
HD12aCFD0256	8	1.83614e+06
HD12aCFD0256	9	1.79231e+06
HD12aCFD0256	10	1.84721e+06
HD12aCFD0256	11	1.9454e+06
HD12aCFD0256	12	1.79464e+06
HD12aCFD0256	13	1.86594e+06
HD12aCFD0256	14	1.87044e+06
HD12aCFD0257	1	1.89687e+06
HD12aCFD0257	2	1.82553e+06
HD12aCFD0257	3	1.8885e+06
HD12aCFD0257	4	1.86861e+06
HD12aCFD0257	5	1.85483e+06
HD12aCFD0257	6	1.86748e+06
HD12aCFD0257	7	1.81133e+06
HD12aCFD0257	8	1.93799e+06
HD12aCFD0257	9	1.84422e+06
HD12aCFD0257	10	1.84963e+06
HD12aCFD0257	11	1.86149e+06
HD12aCFD0266	1	1.9763e+06
HD12aCFD0266	2	1.8131e+06
HD12aCFD0266	3	1.89033e+06
HD12aCFD0266	4	1.79743e+06
HD12aCFD0266	5	1.82798e+06
HD12aCFD0266	6	1.85957e+06
HD12aCFD0266	7	1.82418e+06
HD12aCFD0266	8	1.77992e+06
HD12aCFD0266	9	1.8416e+06
HD12aCFD0266	10	1.93359e+06
HD12aCFD0266	11	1.89213e+06
HD12aCFD0266	12	1.73161e+06
HD12aCFD0269	1	1.67786e+06
HD12aCFD0269	2	1.59486e+06
HD12aCFD0269	3	1.5413e+06
HD12aCFD0269	4	1.67483e+06
HD12aCFD0269	5	1.65846e+06
HD12aCFD0269	6	1.65062e+06
HD12aCFD0276	1	1.90337e+06
HD12aCFD0276	2	1.92891e+06
HD12aCFD0276	3	1.98771e+06
HD12aCFD0276	4	1.96869e+06
HD12aCFD0276	5	1.86605e+06
HD12aCFD0276	6	1.91725e+06
HD12aCFD0276	7	1.89405e+06
HD12aCFD0276	8	1.87019e+06
HD12aCFD0276	9	1.89117e+06
HD12aCFD0276	10	2.02766e+06
HD12aCFD0276	11	1.94186e+06
HD12aCFD0290	1	1.95085e+06
HD12aCFD0290	2	1.86359e+06
HD12aCFD0290	3	1.96104e+06
HD12aCFD0290	4	1.8098e+06
HD12aCFD0290	5	1.9147e+06
HD12aCFD0290	6	1.92234e+06
HD12aCFD0290	7	1.82259e+06
HD12aCFD0290	8	1.89953e+06
HD12aCFD0290	9	1.88072e+06
HD12aCFD0290	10	1.94195e+06
HD12aCFD0290	11	1.79066e+06
HD12aCFD0294	1	2.06166e+06
HD12aCFD0294	2	2.18124e+06
HD12aCFD0294	3	2.1049e+06
HD12aCFD0294	4	2.09695e+06
HD12aCFD0294	5	2.1007e+06
HD12aCFD0294	6	2.05454e+06
HD12aCFD0294	7	2.04401e+06
HD12aCFD0294	8	2.0731e+06
HD12aCFD0294	9	2.12788e+06
HD12aCFD0294	10	2.1201e+06
HD12aCFD0294	11	2.08376e+06
HD12aCFD0294	12	2.02199e+06
[truncated: 1,699 more rows]

[truncated: 4 more sheets: Fig6h, Fig7b-d, SupplFig4c, SupplFig10c]
